# Supplementary material for: Triethyl­ammonium hexa-μ2-acetato-κ12 O:O′-diacetato-κ2 O-aqua-μ3-oxido-triferrate(III) toluene monosolvate
Source: Acta Crystallogr Sect E Struct Rep Online. 2011 Jul 13;67(Pt 8):m1092–3. doi: 10.1107/S160053681102616X (PMC3212166; doi:10.1107/S160053681102616X)
Supplement: Supplementary file 1 [file e-67-m1092-sup1.cif]

##############################################################################
#                                                                            #
# This CIF contains the data in a paper accepted for publication in          #
# Acta Crystallographica Section E. It conforms to the requirements of       #
# Notes for Authors for Acta Crystallographica Section E, and has been       #
# peer reviewed under the auspices of the IUCr Commission on Journals.       #
#                                                                            #
# Full details of the Crystallographic Information File format               #
# are given in the paper "The Crystallographic Information File (CIF):       #
# a New Standard Archive File for Crystallography" by S. R. Hall, F. H.      #
# Allen and I. D. Brown [Acta Cryst. (1991), A47, 655-685].                  #
#                                                                            #
# The current version of the core CIF dictionary is obtainable from          #
# ftp://ftp.iucr.org/pub/cif_core.dic.                                       #
#                                                                            #
# Software is freely available for graphical display of the structure(s)     #
# in this CIF. For information consult the CIF software page                 #
# http://www.iucr.org/resources/cif/software.                                #
#                                                                            #
# This file may be used for bona fide research purposes within the           #
# scientific community so long as proper attribution is given to the journal # 
# article from which it was obtained.                                        #
#                                                                            #
##############################################################################
data_I
_audit_creation_method     SHELXL-97
_chemical_name_systematic
;
Triethylammonium hexa-\m~2~-acetato-\k^12^<i>O</i>:<i>O</i>'-diacetato-
\k^2^<i>O</i>-aqua-\m~3~-oxido-triferrate(III) toluene monosolvate
;
_chemical_name_common     ?
_chemical_formula_moiety     'C6 H16 N +, C16 H26 Fe3 O18 -, C7 H8'
_chemical_formula_sum     'C29 H50 Fe3 N O18'
_chemical_formula_iupac     '(C6 H16 N) [Fe3 (C2 H3 O2)8 O (H2 O)], C7 H8'
_chemical_formula_weight     868.25
_chemical_melting_point     ?
_symmetry_cell_setting     monoclinic
_symmetry_space_group_name_H-M     'C c'
_symmetry_space_group_name_hall     'C -2yc'
loop_
    _symmetry_equiv_pos_as_xyz
    'x, y, z'
    'x, -y, z+1/2'
    'x+1/2, y+1/2, z'
    'x+1/2, -y+1/2, z+1/2'
_cell_length_a     22.4370(11)
_cell_length_b     11.1060(5)
_cell_length_c     16.5720(9)
_cell_angle_alpha     90.00
_cell_angle_beta     112.9040(10)
_cell_angle_gamma     90.00
_cell_volume     3803.9(3)
_cell_formula_units_Z     4
_cell_measurement_reflns_used     10304
_cell_measurement_theta_min     2.0
_cell_measurement_theta_max     28.5
_cell_measurement_temperature     100(2)
_exptl_crystal_description     'block'
_exptl_crystal_colour     'red'
_exptl_crystal_size_max     0.18
_exptl_crystal_size_mid     0.07
_exptl_crystal_size_min     0.06
_exptl_crystal_density_diffrn     1.516
_exptl_crystal_density_meas     ?
_exptl_crystal_density_method     'not measured'
_exptl_crystal_F_000     1812
_exptl_absorpt_coefficient_mu     1.203
_exptl_absorpt_correction_type     multi-scan
_exptl_absorpt_process_details     '(SADABS; Bruker, 2007)'
_exptl_absorpt_correction_T_min     0.8126
_exptl_absorpt_correction_T_max     0.9313
_exptl_special_details
;
The intensity data was collected on a Bruker <i>APEX</i> Duo 4 K KappaCCD
diffractometer using an exposure time of 20 s/frame. A total of 589 frames
were collected with a frame width of 0.5\% covering up to \q = 28.5\% with
99.3% completeness accomplished.
;
_diffrn_ambient_temperature     100(2)
_diffrn_radiation_type     MoK\a
_diffrn_radiation_wavelength     0.71073
_diffrn_radiation_source     'fine-focus sealed tube'
_diffrn_radiation_monochromator     graphite
_diffrn_measurement_device_type     'Bruker KappaCCD APEX DUO 4K'
_diffrn_measurement_method     '\f and \w'
_diffrn_detector_area_resol_mean     ?
_diffrn_reflns_number     10304
_diffrn_reflns_av_R_equivalents     0.0293
_diffrn_reflns_av_sigmaI/netI     0.0542
_diffrn_reflns_theta_min     1.97
_diffrn_reflns_theta_max     28.50
_diffrn_reflns_theta_full     28.50
_diffrn_measured_fraction_theta_max     0.993
_diffrn_measured_fraction_theta_full     0.993
_diffrn_reflns_limit_h_min     -30
_diffrn_reflns_limit_h_max     29
_diffrn_reflns_limit_k_min     -14
_diffrn_reflns_limit_k_max     14
_diffrn_reflns_limit_l_min     -18
_diffrn_reflns_limit_l_max     22
_diffrn_standards_number     0
_diffrn_standards_interval_count     0
_diffrn_standards_interval_time     0
_diffrn_standards_decay_%     0
_refine_special_details
;
Refinement of <i>F</i>^2^ against ALL reflections. The weighted <i>R</i>-factor
<i>wR</i> and goodness of fit <i>S</i> are based on <i>F</i>^2^, conventional
<i>R</i>-factors <i>R</i> are based on <i>F</i>, with <i>F</i> set to zero for
negative <i>F</i>^2^. The threshold expression of <i>F</i>^2^ >
\s(<i>F</i>^2^) is used only for calculating <i>R</i>-factors(gt) <i>etc</i>.
and is not relevant to the choice of reflections for refinement.
<i>R</i>-factors based on <i>F</i>^2^ are statistically about twice as large
as those based on <i>F</i>, and <i>R</i>- factors based on ALL data will be
even larger.
;
_reflns_number_total     7041
_reflns_number_gt     6362
_reflns_threshold_expression     I>2sigma(I)
_refine_ls_structure_factor_coef     Fsqd
_refine_ls_matrix_type     full
_refine_ls_R_factor_all     0.0474
_refine_ls_R_factor_gt     0.0404
_refine_ls_wR_factor_gt     0.0947
_refine_ls_wR_factor_ref     0.0985
_refine_ls_goodness_of_fit_ref     1.014
_refine_ls_restrained_S_all     1.007
_refine_ls_number_reflns     7041
_refine_ls_number_parameters     543
_refine_ls_number_restraints     159
_refine_ls_hydrogen_treatment     mixed
_refine_ls_weighting_scheme     calc
_refine_ls_weighting_details
         'calc w=1/[\s^2^(Fo^2^)+(0.0492P)^2^+4.8845P] where P=(Fo^2^+2Fc^2^)/3'
_atom_sites_solution_hydrogens     geom
_atom_sites_solution_primary     direct
_atom_sites_solution_secondary     difmap
_refine_ls_shift/su_max     0.001
_refine_ls_shift/su_mean     0.000
_refine_diff_density_max     0.890
_refine_diff_density_min     -0.398
_refine_ls_extinction_method     none
_refine_ls_extinction_coef     ?
_refine_ls_abs_structure_details     'Flack (1983), <b>2220 Friedel pairs</b>'
_refine_ls_abs_structure_Flack     0.341(17)
loop_
    _atom_type_symbol
    _atom_type_description
    _atom_type_scat_dispersion_real
    _atom_type_scat_dispersion_imag
    _atom_type_scat_source
    'C' 'C' 0.0033 0.0016
                         'International Tables Vol C Tables 4.2.6.8 and 6.1.1.4'
    'H' 'H' 0.0000 0.0000
                         'International Tables Vol C Tables 4.2.6.8 and 6.1.1.4'
    'O' 'O' 0.0106 0.0060
                         'International Tables Vol C Tables 4.2.6.8 and 6.1.1.4'
    'Fe' 'Fe' 0.3463 0.8444
                         'International Tables Vol C Tables 4.2.6.8 and 6.1.1.4'
    'N' 'N' 0.0061 0.0033
                         'International Tables Vol C Tables 4.2.6.8 and 6.1.1.4'
_computing_data_collection     'APEX2 (Bruker, 2007)'
_computing_cell_refinement     'SAINT-Plus (Bruker, 2007)'
_computing_data_reduction     'SAINT-Plus and XPREP (Bruker, 2007)'
_computing_structure_solution     'SHELXS97 (Sheldrick, 2008)'
_computing_structure_refinement     'SHELXL97 (Sheldrick, 2008)'
_computing_molecular_graphics     'DIAMOND (Brandenburg & Putz, 2005)'
_computing_publication_material     'WinGX (Farrugia, 1999)'
loop_
    _atom_site_type_symbol
    _atom_site_label
    _atom_site_fract_x
    _atom_site_fract_y
    _atom_site_fract_z
    _atom_site_U_iso_or_equiv
    _atom_site_adp_type
    _atom_site_calc_flag
    _atom_site_refinement_flags
    _atom_site_occupancy
    _atom_site_symmetry_multiplicity
    _atom_site_disorder_assembly
    _atom_site_disorder_group
    C C1 0.99287(19) 0.7027(4) 0.7988(3) 0.0186(8) Uani d . 1 1 . .
    C C2 1.0241(2) 0.6087(4) 0.7635(4) 0.0331(12) Uani d . 1 1 . .
    H H2A 1.0288 0.6395 0.7108 0.050 Uiso calc R 1 1 . .
    H H2B 0.9971 0.5362 0.7486 0.050 Uiso calc R 1 1 . .
    H H2C 1.0669 0.5890 0.8079 0.050 Uiso calc R 1 1 . .
    C C3 0.9372(2) 0.7163(4) 0.9869(3) 0.0231(9) Uani d . 1 1 . .
    C C4 0.9357(3) 0.6701(6) 1.0713(4) 0.0465(15) Uani d . 1 1 . .
    H H4A 0.9678 0.6059 1.0945 0.070 Uiso calc R 1 1 . .
    H H4B 0.8925 0.6382 1.0606 0.070 Uiso calc R 1 1 . .
    H H4C 0.9457 0.7359 1.1139 0.070 Uiso calc R 1 1 . .
    C C5 1.0197(2) 1.1325(4) 0.8475(3) 0.0209(8) Uani d . 1 1 . .
    C C6 1.0602(2) 1.2224(4) 0.8224(4) 0.0315(11) Uani d . 1 1 . .
    H H6A 1.0345 1.2560 0.7645 0.047 Uiso calc R 1 1 . .
    H H6B 1.0984 1.1820 0.8206 0.047 Uiso calc R 1 1 . .
    H H6C 1.0738 1.2874 0.8658 0.047 Uiso calc R 1 1 . .
    C C7 0.96959(19) 1.0670(4) 1.0409(3) 0.0211(8) Uani d . 1 1 . .
    C C8 0.9799(3) 1.0896(6) 1.1351(4) 0.0477(15) Uani d . 1 1 . .
    H H8A 0.9407 1.1252 1.1377 0.072 Uiso calc R 1 1 . .
    H H8B 1.0164 1.1449 1.1616 0.072 Uiso calc R 1 1 . .
    H H8C 0.9894 1.0132 1.1672 0.072 Uiso calc R 1 1 . .
    C C9 0.76697(19) 0.9498(4) 0.8365(3) 0.0203(8) Uani d . 1 1 . .
    C C10 0.7001(2) 0.9533(4) 0.8387(4) 0.0326(11) Uani d . 1 1 . .
    H H10A 0.6685 0.9780 0.7812 0.049 Uiso calc R 1 1 . .
    H H10B 0.6998 1.0111 0.8832 0.049 Uiso calc R 1 1 . .
    H H10C 0.6889 0.8732 0.8531 0.049 Uiso calc R 1 1 . .
    C C11 0.8355(2) 0.9855(4) 0.6650(3) 0.0234(9) Uani d . 1 1 . .
    C C12 0.8142(3) 1.0167(5) 0.5696(4) 0.0397(12) Uani d . 1 1 . .
    H H12A 0.7719 0.9802 0.5366 0.060 Uiso calc R 1 1 . .
    H H12B 0.8459 0.9859 0.5474 0.060 Uiso calc R 1 1 . .
    H H12C 0.8110 1.1044 0.5625 0.060 Uiso calc R 1 1 . .
    C C13 0.8422(2) 1.3520(4) 0.7996(3) 0.0247(9) Uani d . 1 1 . .
    C C14 0.8671(3) 1.3651(5) 0.7282(4) 0.0436(15) Uani d . 1 1 . .
    H H14A 0.8576 1.4463 0.7034 0.065 Uiso calc R 1 1 . .
    H H14B 0.8460 1.3057 0.6822 0.065 Uiso calc R 1 1 . .
    H H14C 0.9140 1.3519 0.7524 0.065 Uiso calc R 1 1 . .
    C C15 1.1213(2) 0.8291(5) 1.1531(3) 0.0304(10) Uani d . 1 1 . .
    H H15A 1.1578 0.8154 1.2089 0.046 Uiso calc R 1 1 . .
    H H15B 1.0911 0.7613 1.1407 0.046 Uiso calc R 1 1 . .
    H H15C 1.0989 0.9035 1.1567 0.046 Uiso calc R 1 1 . .
    C C16 1.1456(2) 0.8400(4) 1.0815(3) 0.0228(9) Uani d . 1 1 . .
    O O1 0.93335(13) 0.6928(2) 0.7810(2) 0.0213(6) Uani d . 1 1 . .
    O O2 1.02872(13) 0.7852(3) 0.8441(2) 0.0206(6) Uani d . 1 1 . .
    O O3 0.88558(14) 0.7114(3) 0.9197(2) 0.0244(7) Uani d . 1 1 . .
    O O4 0.98994(14) 0.7581(3) 0.9902(2) 0.0239(7) Uani d . 1 1 . .
    O O5 1.04519(13) 1.0320(3) 0.8760(2) 0.0205(6) Uani d . 1 1 . .
    O O6 0.96459(14) 1.1651(3) 0.8409(3) 0.0275(8) Uani d . 1 1 . .
    O O7 0.91988(15) 1.1103(3) 0.9815(2) 0.0241(7) Uani d . 1 1 . .
    O O8 1.01182(13) 1.0047(3) 1.0281(2) 0.0227(6) Uani d . 1 1 . .
    O O9 0.80089(13) 1.0436(2) 0.8579(2) 0.0218(6) Uani d . 1 1 . .
    O O10 0.78355(14) 0.8548(3) 0.8106(3) 0.0311(8) Uani d . 1 1 . .
    O O11 0.84602(16) 1.0705(3) 0.7181(2) 0.0248(7) Uani d . 1 1 . .
    O O12 0.84056(16) 0.8751(3) 0.6845(2) 0.0279(7) Uani d . 1 1 . .
    O O13 0.84926(14) 1.2543(3) 0.8403(2) 0.0232(7) Uani d . 1 1 . .
    O O14 0.81293(16) 1.4405(3) 0.8161(3) 0.0304(8) Uani d . 1 1 . .
    O O15 1.10608(13) 0.8655(3) 1.0038(2) 0.0197(6) Uani d . 1 1 . .
    O O16 1.20332(15) 0.8192(4) 1.0977(3) 0.0376(9) Uani d . 1 1 . .
    O O17 0.80861(14) 0.6542(3) 0.7410(2) 0.0234(7) Uani d D 1 1 . .
    Fe Fe1 0.86677(3) 0.79541(5) 0.80355(4) 0.01476(12) Uani d . 1 1 . .
    Fe Fe2 0.88626(2) 1.08593(5) 0.84973(4) 0.01472(12) Uani d . 1 1 . .
    Fe Fe3 1.01309(2) 0.89754(5) 0.93051(4) 0.01390(12) Uani d . 1 1 . .
    H H10 0.7746(14) 0.663(5) 0.698(2) 0.021 Uiso d D 1 1 . .
    H H11 0.810(2) 0.588(3) 0.765(3) 0.021 Uiso d D 1 1 . .
    N N1 0.2558(2) 0.8833(4) 0.9336(3) 0.0353(10) Uani d . 1 1 . .
    H H1 0.2764 0.9131 0.8987 0.042 Uiso calc R 1 1 . .
    C C17 0.1556(3) 0.8770(6) 0.8004(5) 0.0519(16) Uani d . 1 1 . .
    H H17A 0.1322 0.9350 0.8217 0.078 Uiso calc R 1 1 . .
    H H17B 0.1246 0.8234 0.7574 0.078 Uiso calc R 1 1 . .
    H H17C 0.1808 0.9202 0.7728 0.078 Uiso calc R 1 1 . .
    C C18 0.2000(3) 0.8046(5) 0.8752(4) 0.0440(14) Uani d . 1 1 . .
    H H18A 0.2172 0.7357 0.8530 0.053 Uiso calc R 1 1 . .
    H H18B 0.1761 0.7724 0.9096 0.053 Uiso calc R 1 1 . .
    C C19 0.3046(3) 0.8053(5) 1.0036(4) 0.0401(13) Uani d . 1 1 . .
    H H19A 0.2855 0.7777 1.0451 0.048 Uiso calc R 1 1 . .
    H H19B 0.3143 0.7332 0.9757 0.048 Uiso calc R 1 1 . .
    C C20 0.3647(4) 0.8699(6) 1.0519(5) 0.0566(17) Uani d . 1 1 . .
    H H20A 0.3800 0.9090 1.0104 0.085 Uiso calc R 1 1 . .
    H H20B 0.3976 0.8130 1.0882 0.085 Uiso calc R 1 1 . .
    H H20C 0.3570 0.9310 1.0894 0.085 Uiso calc R 1 1 . .
    C C21 0.2340(2) 0.9891(5) 0.9700(4) 0.0398(13) Uani d . 1 1 . .
    H H21A 0.2587 0.9917 1.0341 0.048 Uiso calc R 1 1 . .
    H H21B 0.1877 0.9787 0.9593 0.048 Uiso calc R 1 1 . .
    C C22 0.2426(3) 1.1085(5) 0.9306(4) 0.0407(13) Uani d . 1 1 . .
    H H22A 0.2883 1.1199 0.9412 0.061 Uiso calc R 1 1 . .
    H H22B 0.2281 1.1745 0.9578 0.061 Uiso calc R 1 1 . .
    H H22C 0.2168 1.1081 0.8674 0.061 Uiso calc R 1 1 . .
    C C23A 0.0763(5) 0.3095(10) 0.0354(9) 0.042(3) Uani d PDU 0.609(11) 1 A 1
    H H23A 0.0461 0.2455 0.0146 0.050 Uiso calc PR 0.609(11) 1 A 1
    C C24A 0.0575(5) 0.4243(10) 0.0090(7) 0.045(2) Uani d PDU 0.609(11) 1 A 1
    C C25A 0.0999(6) 0.5198(11) 0.0431(10) 0.050(3) Uani d PDU 0.609(11) 1 A 1
    H H25A 0.0866 0.5999 0.0247 0.060 Uiso calc PR 0.609(11) 1 A 1
    C C26A 0.1613(5) 0.4974(9) 0.1039(9) 0.046(3) Uani d PDU 0.609(11) 1 A 1
    H H26A 0.1900 0.5624 0.1293 0.055 Uiso calc PR 0.609(11) 1 A 1
    C C27A 0.1810(4) 0.3809(8) 0.1278(7) 0.041(2) Uani d PDU 0.609(11) 1 A 1
    H H27A 0.2237 0.3655 0.1688 0.049 Uiso calc PR 0.609(11) 1 A 1
    C C28A 0.1387(5) 0.2856(9) 0.0922(8) 0.044(2) Uani d PDU 0.609(11) 1 A 1
    H H28A 0.1527 0.2049 0.1069 0.052 Uiso calc PR 0.609(11) 1 A 1
    C C29A -0.0089(7) 0.4397(18) -0.0584(12) 0.105(6) Uani d PDU 0.609(11) 1 A 1
    H H29A -0.0124 0.3984 -0.1123 0.157 Uiso calc PR 0.609(11) 1 A 1
    H H29B -0.0179 0.5257 -0.0705 0.157 Uiso calc PR 0.609(11) 1 A 1
    H H29C -0.0402 0.4053 -0.0369 0.157 Uiso calc PR 0.609(11) 1 A 1
    C C23B 0.0310(7) 0.3495(12) 0.0090(11) 0.049(4) Uani d PDU 0.391(11) 1 A 2
    H H23B -0.0092 0.3083 -0.0080 0.059 Uiso calc PR 0.391(11) 1 A 2
    C C24B 0.0322(8) 0.4684(13) -0.0103(12) 0.049(4) Uani d PDU 0.391(11) 1 A 2
    H H24B -0.0068 0.5090 -0.0441 0.058 Uiso calc PR 0.391(11) 1 A 2
    C C25B 0.0908(8) 0.5305(15) 0.0196(16) 0.056(6) Uani d PDU 0.391(11) 1 A 2
    H H25B 0.0926 0.6130 0.0055 0.067 Uiso calc PR 0.391(11) 1 A 2
    C C26B 0.1459(9) 0.4693(13) 0.0702(14) 0.049(4) Uani d PDU 0.391(11) 1 A 2
    H H26B 0.1856 0.5123 0.0930 0.058 Uiso calc PR 0.391(11) 1 A 2
    C C27B 0.1464(8) 0.3473(13) 0.0897(12) 0.041(3) Uani d PDU 0.391(11) 1 A 2
    C C28B 0.0881(10) 0.2889(15) 0.0531(19) 0.055(6) Uani d PDU 0.391(11) 1 A 2
    H H28B 0.0871 0.2038 0.0583 0.066 Uiso calc PR 0.391(11) 1 A 2
    C C29B 0.2042(9) 0.2809(18) 0.1403(12) 0.060(5) Uani d PDU 0.391(11) 1 A 2
    H H29D 0.1933 0.1959 0.1428 0.091 Uiso calc PR 0.391(11) 1 A 2
    H H29E 0.2231 0.3137 0.1998 0.091 Uiso calc PR 0.391(11) 1 A 2
    H H29F 0.2355 0.2878 0.1126 0.091 Uiso calc PR 0.391(11) 1 A 2
    O O18 0.92188(12) 0.9263(2) 0.86103(19) 0.0146(5) Uani d . 1 1 . .
loop_
    _atom_site_aniso_label
    _atom_site_aniso_U_11
    _atom_site_aniso_U_22
    _atom_site_aniso_U_33
    _atom_site_aniso_U_12
    _atom_site_aniso_U_13
    _atom_site_aniso_U_23
    C1 0.0153(17) 0.0218(19) 0.016(2) 0.0051(15) 0.0031(15) 0.0016(16)
    C2 0.022(2) 0.030(2) 0.049(3) 0.0026(19) 0.016(2) -0.013(2)
    C3 0.023(2) 0.025(2) 0.021(2) -0.0021(17) 0.0072(18) 0.0010(18)
    C4 0.037(3) 0.072(4) 0.024(3) -0.023(3) 0.004(2) 0.009(3)
    C5 0.0202(19) 0.0209(19) 0.024(2) -0.0015(16) 0.0116(18) 0.0011(17)
    C6 0.024(2) 0.027(2) 0.050(3) -0.0002(18) 0.022(2) 0.012(2)
    C7 0.0173(18) 0.023(2) 0.021(2) -0.0024(16) 0.0047(17) -0.0039(17)
    C8 0.040(3) 0.074(4) 0.027(3) 0.014(3) 0.011(2) -0.012(3)
    C9 0.0116(17) 0.0211(19) 0.025(2) -0.0022(15) 0.0035(16) 0.0006(18)
    C10 0.018(2) 0.026(2) 0.054(4) -0.0027(18) 0.014(2) -0.006(2)
    C11 0.022(2) 0.026(2) 0.020(2) 0.0057(17) 0.0064(17) 0.0015(18)
    C12 0.062(4) 0.032(3) 0.024(3) 0.012(2) 0.015(3) 0.003(2)
    C13 0.024(2) 0.019(2) 0.032(3) 0.0039(17) 0.012(2) 0.0024(19)
    C14 0.064(4) 0.033(3) 0.052(4) 0.019(3) 0.043(3) 0.019(3)
    C15 0.023(2) 0.040(3) 0.021(2) 0.004(2) 0.0001(19) -0.001(2)
    C16 0.0183(19) 0.0192(19) 0.026(2) -0.0015(16) 0.0029(17) -0.0016(18)
    O1 0.0160(13) 0.0196(14) 0.0253(17) -0.0002(11) 0.0047(12) -0.0080(13)
    O2 0.0157(13) 0.0217(14) 0.0226(16) 0.0022(11) 0.0056(12) -0.0054(13)
    O3 0.0208(14) 0.0266(16) 0.0227(17) -0.0095(12) 0.0052(13) -0.0004(13)
    O4 0.0148(13) 0.0237(15) 0.0290(18) -0.0010(12) 0.0041(13) 0.0070(14)
    O5 0.0144(13) 0.0203(14) 0.0305(18) 0.0012(11) 0.0126(13) 0.0046(13)
    O6 0.0194(14) 0.0187(14) 0.051(2) 0.0008(12) 0.0205(16) 0.0046(15)
    O7 0.0226(14) 0.0257(15) 0.0216(17) 0.0050(13) 0.0061(13) -0.0046(13)
    O8 0.0152(13) 0.0310(16) 0.0188(16) 0.0012(12) 0.0033(12) -0.0094(13)
    O9 0.0152(13) 0.0181(13) 0.0349(19) -0.0014(11) 0.0125(13) 0.0001(13)
    O10 0.0124(13) 0.0229(15) 0.056(2) -0.0036(12) 0.0110(15) -0.0136(16)
    O11 0.0317(16) 0.0180(14) 0.0242(17) 0.0077(13) 0.0102(14) 0.0021(13)
    O12 0.0335(17) 0.0223(15) 0.0192(17) 0.0019(13) 0.0007(14) 0.0001(13)
    O13 0.0225(14) 0.0140(13) 0.0364(19) 0.0029(11) 0.0152(14) 0.0046(13)
    O14 0.0321(17) 0.0192(14) 0.048(2) 0.0060(13) 0.0250(17) 0.0068(15)
    O15 0.0106(12) 0.0292(15) 0.0166(16) 0.0000(11) 0.0023(12) -0.0009(13)
    O16 0.0158(15) 0.062(2) 0.027(2) 0.0049(16) -0.0002(14) 0.0018(18)
    O17 0.0169(14) 0.0134(13) 0.0293(19) -0.0001(12) -0.0026(13) 0.0030(13)
    Fe1 0.0098(2) 0.0123(2) 0.0186(3) 0.0006(2) 0.0016(2) -0.0005(2)
    Fe2 0.0119(2) 0.0124(2) 0.0203(3) 0.0004(2) 0.0067(2) 0.0002(2)
    Fe3 0.0091(2) 0.0161(2) 0.0151(3) 0.0001(2) 0.0032(2) -0.0013(2)
    N1 0.035(2) 0.034(2) 0.039(3) -0.0018(18) 0.016(2) 0.003(2)
    C17 0.037(3) 0.060(4) 0.058(5) -0.001(3) 0.018(3) -0.013(3)
    C18 0.047(3) 0.049(3) 0.047(4) 0.001(3) 0.030(3) 0.001(3)
    C19 0.054(3) 0.036(3) 0.037(3) 0.013(2) 0.024(3) 0.005(2)
    C20 0.073(5) 0.049(3) 0.036(4) 0.014(3) 0.007(3) -0.001(3)
    C21 0.026(2) 0.055(3) 0.041(3) 0.000(2) 0.016(2) 0.011(3)
    C22 0.033(3) 0.043(3) 0.048(4) 0.000(2) 0.017(3) 0.005(3)
    C23A 0.023(4) 0.051(4) 0.054(7) -0.018(4) 0.018(4) -0.028(5)
    C24A 0.035(4) 0.055(5) 0.040(6) -0.011(4) 0.011(4) -0.013(4)
    C25A 0.036(5) 0.043(5) 0.062(8) -0.001(4) 0.011(4) -0.014(5)
    C26A 0.032(4) 0.039(4) 0.060(7) -0.007(4) 0.012(4) -0.011(5)
    C27A 0.019(3) 0.038(4) 0.058(6) -0.010(3) 0.007(4) -0.009(4)
    C28A 0.029(5) 0.047(4) 0.055(6) -0.014(3) 0.017(4) -0.018(5)
    C29A 0.049(6) 0.133(13) 0.094(12) 0.013(6) -0.016(6) -0.032(9)
    C23B 0.050(7) 0.038(6) 0.060(9) -0.012(5) 0.024(6) -0.018(6)
    C24B 0.039(6) 0.042(6) 0.071(11) 0.002(5) 0.028(7) -0.012(7)
    C25B 0.049(8) 0.032(7) 0.082(13) -0.006(5) 0.021(9) -0.010(8)
    C26B 0.042(7) 0.042(6) 0.063(11) -0.011(5) 0.023(7) -0.007(7)
    C27B 0.051(7) 0.035(6) 0.045(8) -0.004(5) 0.026(6) -0.011(6)
    C28B 0.060(8) 0.035(7) 0.058(11) -0.012(5) 0.012(9) 0.001(7)
    C29B 0.062(8) 0.066(10) 0.038(9) -0.006(7) 0.004(7) 0.010(8)
    O18 0.0109(12) 0.0149(12) 0.0165(15) 0.0006(10) 0.0037(11) -0.0011(11)
_geom_special_details
;
All e.s.d.'s (except the e.s.d. in the dihedral angle between two l.s. planes)
are estimated using the full covariance matrix. The cell e.s.d.'s are taken
into account individually in the estimation of e.s.d.'s in distances, angles
and torsion angles; correlations between e.s.d.'s in cell parameters are only
used when they are defined by crystal symmetry. An approximate (isotropic)
treatment of cell e.s.d.'s is used for estimating e.s.d.'s involving l.s.
planes.
;
loop_
    _geom_bond_atom_site_label_1
    _geom_bond_atom_site_label_2
    _geom_bond_site_symmetry_2
    _geom_bond_distance
    _geom_bond_publ_flag
    C1 O1 . 1.256(5) ?
    C1 O2 . 1.256(5) ?
    C1 C2 . 1.498(6) ?
    C2 H2A . 0.9800 ?
    C2 H2B . 0.9800 ?
    C2 H2C . 0.9800 ?
    C3 O4 . 1.253(5) ?
    C3 O3 . 1.257(6) ?
    C3 C4 . 1.503(7) ?
    C4 H4A . 0.9800 ?
    C4 H4B . 0.9800 ?
    C4 H4C . 0.9800 ?
    C5 O6 . 1.252(5) ?
    C5 O5 . 1.259(5) ?
    C5 C6 . 1.513(6) ?
    C6 H6A . 0.9800 ?
    C6 H6B . 0.9800 ?
    C6 H6C . 0.9800 ?
    C7 O8 . 1.256(5) ?
    C7 O7 . 1.260(5) ?
    C7 C8 . 1.508(7) ?
    C8 H8A . 0.9800 ?
    C8 H8B . 0.9800 ?
    C8 H8C . 0.9800 ?
    C9 O10 . 1.248(5) ?
    C9 O9 . 1.257(5) ?
    C9 C10 . 1.515(5) ?
    C10 H10A . 0.9800 ?
    C10 H10B . 0.9800 ?
    C10 H10C . 0.9800 ?
    C11 O11 . 1.249(5) ?
    C11 O12 . 1.261(5) ?
    C11 C12 . 1.504(7) ?
    C12 H12A . 0.9800 ?
    C12 H12B . 0.9800 ?
    C12 H12C . 0.9800 ?
    C13 O13 . 1.255(5) ?
    C13 O14 . 1.270(5) ?
    C13 C14 . 1.498(7) ?
    C14 H14A . 0.9800 ?
    C14 H14B . 0.9800 ?
    C14 H14C . 0.9800 ?
    C15 C16 . 1.491(7) ?
    C15 H15A . 0.9800 ?
    C15 H15B . 0.9800 ?
    C15 H15C . 0.9800 ?
    C16 O16 . 1.239(5) ?
    C16 O15 . 1.280(6) ?
    Fe1 O1 . 2.026(3) y
    Fe3 O2 . 2.031(3) y
    Fe1 O3 . 2.030(3) y
    Fe3 O4 . 2.012(3) y
    Fe3 O5 . 2.017(3) y
    Fe2 O6 . 2.021(3) y
    Fe2 O7 . 2.032(3) y
    Fe3 O8 . 2.017(3) y
    Fe2 O9 . 2.028(3) y
    Fe1 O10 . 2.026(3) y
    Fe2 O11 . 2.018(4) y
    Fe1 O12 . 2.029(3) y
    Fe2 O13 . 2.027(3) y
    Fe3 O15 . 1.995(3) y
    Fe1 O17 . 2.045(3) y
    O17 H10 . 0.825(16) ?
    O17 H11 . 0.833(16) ?
    Fe1 O18 . 1.906(3) y
    Fe2 O18 . 1.924(3) y
    Fe3 O18 . 1.945(3) y
    N1 C21 . 1.487(7) ?
    N1 C19 . 1.519(7) ?
    N1 C18 . 1.524(8) ?
    N1 H1 . 0.9300 ?
    C17 C18 . 1.488(9) ?
    C17 H17A . 0.9800 ?
    C17 H17B . 0.9800 ?
    C17 H17C . 0.9800 ?
    C18 H18A . 0.9900 ?
    C18 H18B . 0.9900 ?
    C19 C20 . 1.461(9) ?
    C19 H19A . 0.9900 ?
    C19 H19B . 0.9900 ?
    C20 H20A . 0.9800 ?
    C20 H20B . 0.9800 ?
    C20 H20C . 0.9800 ?
    C21 C22 . 1.524(8) ?
    C21 H21A . 0.9900 ?
    C21 H21B . 0.9900 ?
    C22 H22A . 0.9800 ?
    C22 H22B . 0.9800 ?
    C22 H22C . 0.9800 ?
    C23A C24A . 1.361(13) ?
    C23A C28A . 1.374(16) ?
    C23A H23A . 0.9500 ?
    C24A C25A . 1.390(12) ?
    C24A C29A . 1.483(17) ?
    C25A C26A . 1.376(13) ?
    C25A H25A . 0.9500 ?
    C26A C27A . 1.375(12) ?
    C26A H26A . 0.9500 ?
    C27A C28A . 1.392(11) ?
    C27A H27A . 0.9500 ?
    C28A H28A . 0.9500 ?
    C29A H29A . 0.9800 ?
    C29A H29B . 0.9800 ?
    C29A H29C . 0.9800 ?
    C23B C24B . 1.362(15) ?
    C23B C28B . 1.38(2) ?
    C23B H23B . 0.9500 ?
    C24B C25B . 1.393(14) ?
    C24B H24B . 0.9500 ?
    C25B C26B . 1.374(17) ?
    C25B H25B . 0.9500 ?
    C26B C27B . 1.391(14) ?
    C26B H26B . 0.9500 ?
    C27B C28B . 1.372(16) ?
    C27B C29B . 1.44(3) ?
    C28B H28B . 0.9500 ?
    C29B H29D . 0.9800 ?
    C29B H29E . 0.9800 ?
    C29B H29F . 0.9800 ?
loop_
    _geom_angle_atom_site_label_1
    _geom_angle_atom_site_label_2
    _geom_angle_atom_site_label_3
    _geom_angle_site_symmetry_1
    _geom_angle_site_symmetry_3
    _geom_angle
    _geom_angle_publ_flag
    O1 C1 O2 . . 125.4(4) ?
    O1 C1 C2 . . 117.7(4) ?
    O2 C1 C2 . . 116.9(3) ?
    C1 C2 H2A . . 109.5 ?
    C1 C2 H2B . . 109.5 ?
    H2A C2 H2B . . 109.5 ?
    C1 C2 H2C . . 109.5 ?
    H2A C2 H2C . . 109.5 ?
    H2B C2 H2C . . 109.5 ?
    O4 C3 O3 . . 125.7(4) ?
    O4 C3 C4 . . 116.7(4) ?
    O3 C3 C4 . . 117.6(4) ?
    C3 C4 H4A . . 109.5 ?
    C3 C4 H4B . . 109.5 ?
    H4A C4 H4B . . 109.5 ?
    C3 C4 H4C . . 109.5 ?
    H4A C4 H4C . . 109.5 ?
    H4B C4 H4C . . 109.5 ?
    O6 C5 O5 . . 125.3(4) ?
    O6 C5 C6 . . 117.6(4) ?
    O5 C5 C6 . . 117.0(4) ?
    C5 C6 H6A . . 109.5 ?
    C5 C6 H6B . . 109.5 ?
    H6A C6 H6B . . 109.5 ?
    C5 C6 H6C . . 109.5 ?
    H6A C6 H6C . . 109.5 ?
    H6B C6 H6C . . 109.5 ?
    O8 C7 O7 . . 125.1(4) ?
    O8 C7 C8 . . 116.3(4) ?
    O7 C7 C8 . . 118.6(4) ?
    C7 C8 H8A . . 109.5 ?
    C7 C8 H8B . . 109.5 ?
    H8A C8 H8B . . 109.5 ?
    C7 C8 H8C . . 109.5 ?
    H8A C8 H8C . . 109.5 ?
    H8B C8 H8C . . 109.5 ?
    O10 C9 O9 . . 124.7(4) ?
    O10 C9 C10 . . 117.4(4) ?
    O9 C9 C10 . . 117.9(4) ?
    C9 C10 H10A . . 109.5 ?
    C9 C10 H10B . . 109.5 ?
    H10A C10 H10B . . 109.5 ?
    C9 C10 H10C . . 109.5 ?
    H10A C10 H10C . . 109.5 ?
    H10B C10 H10C . . 109.5 ?
    O11 C11 O12 . . 125.5(4) ?
    O11 C11 C12 . . 117.5(4) ?
    O12 C11 C12 . . 117.0(4) ?
    C11 C12 H12A . . 109.5 ?
    C11 C12 H12B . . 109.5 ?
    H12A C12 H12B . . 109.5 ?
    C11 C12 H12C . . 109.5 ?
    H12A C12 H12C . . 109.5 ?
    H12B C12 H12C . . 109.5 ?
    O13 C13 O14 . . 121.3(4) ?
    O13 C13 C14 . . 120.1(4) ?
    O14 C13 C14 . . 118.6(4) ?
    C13 C14 H14A . . 109.5 ?
    C13 C14 H14B . . 109.5 ?
    H14A C14 H14B . . 109.5 ?
    C13 C14 H14C . . 109.5 ?
    H14A C14 H14C . . 109.5 ?
    H14B C14 H14C . . 109.5 ?
    C16 C15 H15A . . 109.5 ?
    C16 C15 H15B . . 109.5 ?
    H15A C15 H15B . . 109.5 ?
    C16 C15 H15C . . 109.5 ?
    H15A C15 H15C . . 109.5 ?
    H15B C15 H15C . . 109.5 ?
    O16 C16 O15 . . 121.0(4) ?
    O16 C16 C15 . . 119.3(4) ?
    O15 C16 C15 . . 119.7(4) ?
    C1 O1 Fe1 . . 134.5(3) ?
    C1 O2 Fe3 . . 128.5(3) ?
    C3 O3 Fe1 . . 126.8(3) ?
    C3 O4 Fe3 . . 133.2(3) ?
    C5 O5 Fe3 . . 129.4(2) ?
    C5 O6 Fe2 . . 136.5(3) ?
    C7 O7 Fe2 . . 129.3(3) ?
    C7 O8 Fe3 . . 135.0(3) ?
    C9 O9 Fe2 . . 131.1(3) ?
    C9 O10 Fe1 . . 134.4(3) ?
    C11 O11 Fe2 . . 135.1(3) ?
    C11 O12 Fe1 . . 129.5(3) ?
    C13 O13 Fe2 . . 143.2(3) ?
    C16 O15 Fe3 . . 143.4(3) ?
    Fe1 O17 H10 . . 123(4) ?
    Fe1 O17 H11 . . 122(4) ?
    H10 O17 H11 . . 112(5) ?
    O18 Fe1 O1 . . 98.04(11) ?
    O18 Fe1 O10 . . 98.97(12) ?
    O1 Fe1 O10 . . 162.95(12) ?
    O18 Fe1 O12 . . 92.25(13) ?
    O1 Fe1 O12 . . 91.26(13) ?
    O10 Fe1 O12 . . 89.39(15) ?
    O18 Fe1 O3 . . 91.25(12) ?
    O1 Fe1 O3 . . 91.14(13) ?
    O10 Fe1 O3 . . 87.19(14) ?
    O12 Fe1 O3 . . 175.45(13) ?
    O18 Fe1 O17 . . 179.11(13) ?
    O1 Fe1 O17 . . 81.14(12) ?
    O10 Fe1 O17 . . 81.87(12) ?
    O12 Fe1 O17 . . 87.44(14) ?
    O3 Fe1 O17 . . 89.10(13) ?
    O18 Fe2 O11 . . 91.22(12) ?
    O18 Fe2 O6 . . 93.91(11) ?
    O11 Fe2 O6 . . 89.68(15) ?
    O18 Fe2 O13 . . 178.91(14) ?
    O11 Fe2 O13 . . 89.86(13) ?
    O6 Fe2 O13 . . 86.25(11) ?
    O18 Fe2 O9 . . 98.48(11) ?
    O11 Fe2 O9 . . 90.93(14) ?
    O6 Fe2 O9 . . 167.59(12) ?
    O13 Fe2 O9 . . 81.36(11) ?
    O18 Fe2 O7 . . 92.95(12) ?
    O11 Fe2 O7 . . 174.95(12) ?
    O6 Fe2 O7 . . 92.87(15) ?
    O13 Fe2 O7 . . 85.96(13) ?
    O9 Fe2 O7 . . 85.65(13) ?
    O18 Fe3 O15 . . 178.60(13) ?
    O18 Fe3 O4 . . 90.23(12) ?
    O15 Fe3 O4 . . 88.43(12) ?
    O18 Fe3 O5 . . 95.17(12) ?
    O15 Fe3 O5 . . 86.18(12) ?
    O4 Fe3 O5 . . 174.50(12) ?
    O18 Fe3 O8 . . 92.16(11) ?
    O15 Fe3 O8 . . 87.44(12) ?
    O4 Fe3 O8 . . 88.47(14) ?
    O5 Fe3 O8 . . 92.36(13) ?
    O18 Fe3 O2 . . 96.56(12) ?
    O15 Fe3 O2 . . 83.84(12) ?
    O4 Fe3 O2 . . 91.27(13) ?
    O5 Fe3 O2 . . 87.10(12) ?
    O8 Fe3 O2 . . 171.28(12) ?
    C21 N1 C19 . . 113.2(4) ?
    C21 N1 C18 . . 113.1(4) ?
    C19 N1 C18 . . 109.1(4) ?
    C21 N1 H1 . . 107.0 ?
    C19 N1 H1 . . 107.0 ?
    C18 N1 H1 . . 107.0 ?
    C18 C17 H17A . . 109.5 ?
    C18 C17 H17B . . 109.5 ?
    H17A C17 H17B . . 109.5 ?
    C18 C17 H17C . . 109.5 ?
    H17A C17 H17C . . 109.5 ?
    H17B C17 H17C . . 109.5 ?
    C17 C18 N1 . . 109.7(5) ?
    C17 C18 H18A . . 109.7 ?
    N1 C18 H18A . . 109.7 ?
    C17 C18 H18B . . 109.7 ?
    N1 C18 H18B . . 109.7 ?
    H18A C18 H18B . . 108.2 ?
    C20 C19 N1 . . 112.1(5) ?
    C20 C19 H19A . . 109.2 ?
    N1 C19 H19A . . 109.2 ?
    C20 C19 H19B . . 109.2 ?
    N1 C19 H19B . . 109.2 ?
    H19A C19 H19B . . 107.9 ?
    C19 C20 H20A . . 109.5 ?
    C19 C20 H20B . . 109.5 ?
    H20A C20 H20B . . 109.5 ?
    C19 C20 H20C . . 109.5 ?
    H20A C20 H20C . . 109.5 ?
    H20B C20 H20C . . 109.5 ?
    N1 C21 C22 . . 113.4(4) ?
    N1 C21 H21A . . 108.9 ?
    C22 C21 H21A . . 108.9 ?
    N1 C21 H21B . . 108.9 ?
    C22 C21 H21B . . 108.9 ?
    H21A C21 H21B . . 107.7 ?
    C21 C22 H22A . . 109.5 ?
    C21 C22 H22B . . 109.5 ?
    H22A C22 H22B . . 109.5 ?
    C21 C22 H22C . . 109.5 ?
    H22A C22 H22C . . 109.5 ?
    H22B C22 H22C . . 109.5 ?
    C24A C23A C28A . . 120.5(9) ?
    C24A C23A H23A . . 119.7 ?
    C28A C23A H23A . . 119.7 ?
    C23A C24A C25A . . 120.4(10) ?
    C23A C24A C29A . . 116.5(11) ?
    C25A C24A C29A . . 123.1(13) ?
    C26A C25A C24A . . 119.5(10) ?
    C26A C25A H25A . . 120.3 ?
    C24A C25A H25A . . 120.3 ?
    C27A C26A C25A . . 119.9(9) ?
    C27A C26A H26A . . 120.0 ?
    C25A C26A H26A . . 120.0 ?
    C26A C27A C28A . . 120.3(9) ?
    C26A C27A H27A . . 119.9 ?
    C28A C27A H27A . . 119.9 ?
    C23A C28A C27A . . 119.2(9) ?
    C23A C28A H28A . . 120.4 ?
    C27A C28A H28A . . 120.4 ?
    C24B C23B C28B . . 119.9(13) ?
    C24B C23B H23B . . 120.1 ?
    C28B C23B H23B . . 120.1 ?
    C23B C24B C25B . . 120.0(15) ?
    C23B C24B H24B . . 120.0 ?
    C25B C24B H24B . . 120.0 ?
    C26B C25B C24B . . 118.2(14) ?
    C26B C25B H25B . . 120.9 ?
    C24B C25B H25B . . 120.9 ?
    C25B C26B C27B . . 123.2(14) ?
    C25B C26B H26B . . 118.4 ?
    C27B C26B H26B . . 118.4 ?
    C28B C27B C26B . . 116.0(14) ?
    C28B C27B C29B . . 120.1(15) ?
    C26B C27B C29B . . 123.8(16) ?
    C27B C28B C23B . . 122.2(14) ?
    C27B C28B H28B . . 118.9 ?
    C23B C28B H28B . . 118.9 ?
    C27B C29B H29D . . 109.5 ?
    C27B C29B H29E . . 109.5 ?
    H29D C29B H29E . . 109.5 ?
    C27B C29B H29F . . 109.5 ?
    H29D C29B H29F . . 109.5 ?
    H29E C29B H29F . . 109.5 ?
    Fe1 O18 Fe2 . . 119.34(14) ?
    Fe1 O18 Fe3 . . 119.94(13) ?
    Fe2 O18 Fe3 . . 120.71(14) ?
loop_
    _geom_torsion_atom_site_label_1
    _geom_torsion_atom_site_label_2
    _geom_torsion_atom_site_label_3
    _geom_torsion_atom_site_label_4
    _geom_torsion_site_symmetry_1
    _geom_torsion_site_symmetry_2
    _geom_torsion_site_symmetry_3
    _geom_torsion_site_symmetry_4
    _geom_torsion
    _geom_torsion_publ_flag
    O2 C1 O1 Fe1 . . . . 4.9(7) ?
    C2 C1 O1 Fe1 . . . . -175.3(3) ?
    O1 C1 O2 Fe3 . . . . 19.3(6) ?
    C2 C1 O2 Fe3 . . . . -160.5(3) ?
    O4 C3 O3 Fe1 . . . . -12.3(7) ?
    C4 C3 O3 Fe1 . . . . 166.7(4) ?
    O3 C3 O4 Fe3 . . . . 36.5(7) ?
    C4 C3 O4 Fe3 . . . . -142.5(4) ?
    O6 C5 O5 Fe3 . . . . -6.5(7) ?
    C6 C5 O5 Fe3 . . . . 171.2(3) ?
    O5 C5 O6 Fe2 . . . . -11.0(8) ?
    C6 C5 O6 Fe2 . . . . 171.2(4) ?
    O8 C7 O7 Fe2 . . . . 5.5(6) ?
    C8 C7 O7 Fe2 . . . . -173.8(4) ?
    O7 C7 O8 Fe3 . . . . -25.2(7) ?
    C8 C7 O8 Fe3 . . . . 154.1(4) ?
    O10 C9 O9 Fe2 . . . . 6.5(7) ?
    C10 C9 O9 Fe2 . . . . -171.1(3) ?
    O9 C9 O10 Fe1 . . . . 8.4(8) ?
    C10 C9 O10 Fe1 . . . . -174.1(4) ?
    O12 C11 O11 Fe2 . . . . 11.4(7) ?
    C12 C11 O11 Fe2 . . . . -169.5(3) ?
    O11 C11 O12 Fe1 . . . . -0.4(7) ?
    C12 C11 O12 Fe1 . . . . -179.5(3) ?
    O14 C13 O13 Fe2 . . . . 179.2(3) ?
    C14 C13 O13 Fe2 . . . . 0.7(8) ?
    O16 C16 O15 Fe3 . . . . 175.1(4) ?
    C15 C16 O15 Fe3 . . . . -1.8(7) ?
    C1 O1 Fe1 O18 . . . . 1.8(4) ?
    C1 O1 Fe1 O10 . . . . -173.7(5) ?
    C1 O1 Fe1 O12 . . . . 94.3(4) ?
    C1 O1 Fe1 O3 . . . . -89.6(4) ?
    C1 O1 Fe1 O17 . . . . -178.5(4) ?
    C9 O10 Fe1 O18 . . . . 5.4(5) ?
    C9 O10 Fe1 O1 . . . . -179.1(4) ?
    C9 O10 Fe1 O12 . . . . -86.8(5) ?
    C9 O10 Fe1 O3 . . . . 96.2(5) ?
    C9 O10 Fe1 O17 . . . . -174.3(5) ?
    C11 O12 Fe1 O18 . . . . -30.8(4) ?
    C11 O12 Fe1 O1 . . . . -128.9(4) ?
    C11 O12 Fe1 O10 . . . . 68.2(4) ?
    C11 O12 Fe1 O3 . . . . 109.4(16) ?
    C11 O12 Fe1 O17 . . . . 150.1(4) ?
    C3 O3 Fe1 O18 . . . . -31.3(4) ?
    C3 O3 Fe1 O1 . . . . 66.8(4) ?
    C3 O3 Fe1 O10 . . . . -130.2(4) ?
    C3 O3 Fe1 O12 . . . . -171.4(15) ?
    C3 O3 Fe1 O17 . . . . 147.9(4) ?
    C11 O11 Fe2 O18 . . . . 13.6(4) ?
    C11 O11 Fe2 O6 . . . . 107.5(4) ?
    C11 O11 Fe2 O13 . . . . -166.2(4) ?
    C11 O11 Fe2 O9 . . . . -84.9(4) ?
    C11 O11 Fe2 O7 . . . . -132.1(14) ?
    C5 O6 Fe2 O18 . . . . -5.9(5) ?
    C5 O6 Fe2 O11 . . . . -97.1(5) ?
    C5 O6 Fe2 O13 . . . . 173.0(5) ?
    C5 O6 Fe2 O9 . . . . 170.0(6) ?
    C5 O6 Fe2 O7 . . . . 87.3(5) ?
    C13 O13 Fe2 O18 . . . . 142(6) ?
    C13 O13 Fe2 O11 . . . . -45.9(5) ?
    C13 O13 Fe2 O6 . . . . 43.8(5) ?
    C13 O13 Fe2 O9 . . . . -136.9(5) ?
    C13 O13 Fe2 O7 . . . . 136.9(5) ?
    C9 O9 Fe2 O18 . . . . -29.3(4) ?
    C9 O9 Fe2 O11 . . . . 62.0(4) ?
    C9 O9 Fe2 O6 . . . . 154.8(6) ?
    C9 O9 Fe2 O13 . . . . 151.8(4) ?
    C9 O9 Fe2 O7 . . . . -121.7(4) ?
    C7 O7 Fe2 O18 . . . . 30.2(4) ?
    C7 O7 Fe2 O11 . . . . 175.9(14) ?
    C7 O7 Fe2 O6 . . . . -63.9(4) ?
    C7 O7 Fe2 O13 . . . . -149.9(4) ?
    C7 O7 Fe2 O9 . . . . 128.5(4) ?
    C16 O15 Fe3 O18 . . . . -28(6) ?
    C16 O15 Fe3 O4 . . . . -43.5(5) ?
    C16 O15 Fe3 O5 . . . . 137.6(5) ?
    C16 O15 Fe3 O8 . . . . 45.1(5) ?
    C16 O15 Fe3 O2 . . . . -134.9(5) ?
    C3 O4 Fe3 O18 . . . . -5.0(4) ?
    C3 O4 Fe3 O15 . . . . 174.6(4) ?
    C3 O4 Fe3 O5 . . . . -174.1(13) ?
    C3 O4 Fe3 O8 . . . . 87.1(4) ?
    C3 O4 Fe3 O2 . . . . -101.6(4) ?
    C5 O5 Fe3 O18 . . . . 33.2(4) ?
    C5 O5 Fe3 O15 . . . . -146.5(4) ?
    C5 O5 Fe3 O4 . . . . -157.8(13) ?
    C5 O5 Fe3 O8 . . . . -59.2(4) ?
    C5 O5 Fe3 O2 . . . . 129.5(4) ?
    C7 O8 Fe3 O18 . . . . -0.2(4) ?
    C7 O8 Fe3 O15 . . . . -178.9(4) ?
    C7 O8 Fe3 O4 . . . . -90.4(4) ?
    C7 O8 Fe3 O5 . . . . 95.1(4) ?
    C7 O8 Fe3 O2 . . . . -178.7(7) ?
    C1 O2 Fe3 O18 . . . . -41.0(4) ?
    C1 O2 Fe3 O15 . . . . 137.7(4) ?
    C1 O2 Fe3 O4 . . . . 49.4(4) ?
    C1 O2 Fe3 O5 . . . . -135.9(4) ?
    C1 O2 Fe3 O8 . . . . 137.5(8) ?
    C21 N1 C18 C17 . . . . 59.5(6) ?
    C19 N1 C18 C17 . . . . -173.6(4) ?
    C21 N1 C19 C20 . . . . -63.6(6) ?
    C18 N1 C19 C20 . . . . 169.5(5) ?
    C19 N1 C21 C22 . . . . 125.8(5) ?
    C18 N1 C21 C22 . . . . -109.5(5) ?
    C28A C23A C24A C25A . . . . -4.0(14) ?
    C28A C23A C24A C29A . . . . 174.6(13) ?
    C23A C24A C25A C26A . . . . 0.2(14) ?
    C29A C24A C25A C26A . . . . -178.3(15) ?
    C24A C25A C26A C27A . . . . 2.5(19) ?
    C25A C26A C27A C28A . . . . -1.4(18) ?
    C24A C23A C28A C27A . . . . 5.1(18) ?
    C26A C27A C28A C23A . . . . -2.4(17) ?
    C28B C23B C24B C25B . . . . -4.2(18) ?
    C23B C24B C25B C26B . . . . -1.7(16) ?
    C24B C25B C26B C27B . . . . 3(3) ?
    C25B C26B C27B C28B . . . . 2(3) ?
    C25B C26B C27B C29B . . . . 178(2) ?
    C26B C27B C28B C23B . . . . -8(4) ?
    C29B C27B C28B C23B . . . . 176(2) ?
    C24B C23B C28B C27B . . . . 9(3) ?
    O1 Fe1 O18 Fe2 . . . . 149.07(16) ?
    O10 Fe1 O18 Fe2 . . . . -32.25(19) ?
    O12 Fe1 O18 Fe2 . . . . 57.48(17) ?
    O3 Fe1 O18 Fe2 . . . . -119.60(17) ?
    O17 Fe1 O18 Fe2 . . . . 127(9) ?
    O1 Fe1 O18 Fe3 . . . . -31.10(18) ?
    O10 Fe1 O18 Fe3 . . . . 147.57(18) ?
    O12 Fe1 O18 Fe3 . . . . -122.69(17) ?
    O3 Fe1 O18 Fe3 . . . . 60.22(17) ?
    O17 Fe1 O18 Fe3 . . . . -53(9) ?
    O11 Fe2 O18 Fe1 . . . . -51.24(17) ?
    O6 Fe2 O18 Fe1 . . . . -141.00(18) ?
    O13 Fe2 O18 Fe1 . . . . 121(6) ?
    O9 Fe2 O18 Fe1 . . . . 39.88(19) ?
    O7 Fe2 O18 Fe1 . . . . 125.92(17) ?
    O11 Fe2 O18 Fe3 . . . . 128.94(17) ?
    O6 Fe2 O18 Fe3 . . . . 39.17(19) ?
    O13 Fe2 O18 Fe3 . . . . -59(6) ?
    O9 Fe2 O18 Fe3 . . . . -139.94(17) ?
    O7 Fe2 O18 Fe3 . . . . -53.91(17) ?
    O15 Fe3 O18 Fe1 . . . . -63(6) ?
    O4 Fe3 O18 Fe1 . . . . -47.54(18) ?
    O5 Fe3 O18 Fe1 . . . . 131.42(17) ?
    O8 Fe3 O18 Fe1 . . . . -136.02(17) ?
    O2 Fe3 O18 Fe1 . . . . 43.76(18) ?
    O15 Fe3 O18 Fe2 . . . . 117(5) ?
    O4 Fe3 O18 Fe2 . . . . 132.28(17) ?
    O5 Fe3 O18 Fe2 . . . . -48.76(18) ?
    O8 Fe3 O18 Fe2 . . . . 43.81(18) ?
    O2 Fe3 O18 Fe2 . . . . -136.42(16) ?
loop_
    _geom_hbond_atom_site_label_D
    _geom_hbond_atom_site_label_H
    _geom_hbond_atom_site_label_A
    _geom_hbond_site_symmetry_A
    _geom_hbond_distance_DH
    _geom_hbond_distance_HA
    _geom_hbond_distance_DA
    _geom_hbond_angle_DHA
    N1 H1 O14 3_445 0.93 1.87 2.789(6) 167.5
    O17 H10 O16 4_464 0.825(16) 1.811(17) 2.635(5) 176(5)
    O17 H11 O14 1_545 0.833(16) 1.832(17) 2.665(4) 178(5)
    C12 H12B O7 2_574 0.98 2.55 3.526(6) 174
    C14 H14C O6 . 0.98 2.54 3.166(7) 122
    C15 H15C O8 . 0.98 2.53 3.188(6) 125
    C19 H19A O16 1_455 0.99 2.37 3.221(6) 144
    C21 H21B O15 1_455 0.99 2.55 3.418(5) 146
    C22 H22A O3 3_455 0.98 2.55 3.476(6) 157
data_global
_journal_date_recd_electronic     2011-04-12
_journal_date_accepted     2011-07-01
_journal_name_full     'Acta Crystallographica, Section E'
_journal_year     2011
_journal_volume     67
_journal_issue      8
_journal_page_first     m1092
_journal_page_last     m1093
_journal_paper_category     QM
_journal_coeditor_code     KP2323
_publ_contact_author_name     'Reinout Meijboom'
_publ_contact_author_address
;
Research Centre for Synthesis and Catalysis
Department of Chemistry,
University of Johannesburg,
PO Box 524 Auckland Park,
Johannesburg, 2006
South Africa
;
_publ_contact_author_email     'rmeijboom@uj.ac.za'
_publ_contact_author_fax     '+27 (011) 5592819'
_publ_contact_author_phone     '+27 (011) 5592367'
_publ_section_title
;\
Triethylammonium
hexa-\m~2~-acetato-\k^12^<i>O</i>:<i>O</i>'-diacetato-\k^2^<i>O</i>-aqua-\
\m~3~-oxido-triferrate(III) toluene monosolvate
;
loop_
    _publ_author_name
    _publ_author_footnote
    _publ_author_address
    'Burgoyne, Andrew R.' .
;
Research Centre for Synthesis and Catalysis
Department of Chemistry,
University of Johannesburg,
PO Box 524 Auckland Park,
Johannesburg, 2006
South Africa
;
    'Meijboom, Reinout' .
;
Research Centre for Synthesis and Catalysis
Department of Chemistry,
University of Johannesburg,
PO Box 524 Auckland Park,
Johannesburg, 2006
South Africa
;
    'Muller, Alfred' .
;
Research Centre for Synthesis and Catalysis
Department of Chemistry,
University of Johannesburg,
PO Box 524 Auckland Park,
Johannesburg, 2006
South Africa
;
    'Omondi, Bernard O.' .
;
Research Centre for Synthesis and Catalysis
Department of Chemistry,
University of Johannesburg,
PO Box 524 Auckland Park,
Johannesburg, 2006
South Africa
;
