# Supplementary material for: Triethyl­ammonium hexa-μ2-acetato-κ12 O:O′-diacetato-κ2 O-aqua-μ3-oxido-triferrate(III) toluene monosolvate
Source: Acta Crystallogr Sect E Struct Rep Online. 2011 Jul 13;67(Pt 8):m1092–3. doi: 10.1107/S160053681102616X (PMC3212166; doi:10.1107/S160053681102616X)
Supplement: Supplementary file 2 [file e-67-m1092-Isup2.hkl]

#
# h,k,l, Fc-squared, Fo-squared, sigma(Fo-squared) and status flag
#
data_I
_shelx_title ' mo_10bo_ab2_0m in Cc'
_shelx_refln_list_code          4
_shelx_F_calc_maximum      500.62
_exptl_crystal_F_000      1812.00
_reflns_d_resolution_high  0.7447
 
loop_
 _symmetry_equiv_pos_as_xyz
 'x, y, z'
 'x, -y, z+1/2'
 'x+1/2, y+1/2, z'
 'x+1/2, -y+1/2, z+1/2'
 
_cell_length_a    22.4370
_cell_length_b    11.1060
_cell_length_c    16.5720
_cell_angle_alpha  90.000
_cell_angle_beta  112.904
_cell_angle_gamma  90.000
 
_shelx_F_squared_multiplier     1.000
 
loop_
 _refln_index_h
 _refln_index_k
 _refln_index_l
 _refln_F_squared_calc
 _refln_F_squared_meas
 _refln_F_squared_sigma
 _refln_observed_status
  24   2 -18      589.22      726.22    189.56 o
  23   3 -18      238.82      232.28    170.88 o
  22   4 -18      316.60      323.06    173.55 o
  21   5 -18     1433.38     1660.69    221.60 o
  20   6 -18      831.50      603.40    186.89 o
  23   1 -17     1423.98     1583.26    210.92 o
  22   2 -17     2928.12     2958.28    264.32 o
  24   2 -17     2846.98     3481.58    293.69 o
  26   2 -17       70.57       93.45    173.55 o
  19   3 -17      301.87      178.88    138.84 o
  21   3 -17     1824.84     1828.90    218.93 o
  23   3 -17     3295.33     3051.72    280.34 o
  25   3 -17      921.89      886.41    205.58 o
  20   4 -17       59.85       66.75    152.19 o
  22   4 -17      321.37      197.57    152.19 o
  24   4 -17     1464.79     1879.63    234.95 o
  19   5 -17      386.80      328.40    165.54 o
  21   5 -17      531.77      718.21    178.88 o
  23   5 -17      383.44      606.07    192.23 o
  18   6 -17     1513.57     1473.80    210.92 o
  20   6 -17     1074.04     1350.98    218.93 o
  22   6 -17       94.10      173.55    173.55 o
  17   7 -17      264.52      269.66    146.85 o
  19   7 -17       80.18      333.74    154.86 o
  21   7 -17       28.27      232.28    168.21 o
  18   8 -17     1364.91     1313.60    200.24 o
  22   0 -16      367.53      686.17    157.53 o
  19   1 -16      107.33       88.11    120.15 o
  21   1 -16      252.45      288.35    136.17 o
  23   1 -16      327.98      216.26    149.52 o
  25   1 -16     1465.27     1604.62    216.26 o
  18   2 -16     2104.02     2149.29    208.25 o
  20   2 -16      215.81       53.40    136.17 o
  22   2 -16     1760.64     1989.09    224.27 o
  24   2 -16     1489.70     1599.28    216.26 o
  26   2 -16      689.25      445.88    184.22 o
  17   3 -16      379.19      288.35    133.50 o
  19   3 -16      459.81      475.25    157.53 o
  21   3 -16     1313.78     1497.83    205.58 o
  23   3 -16      714.87      579.37    170.88 o
  25   3 -16      757.48      883.74    205.58 o
  16   4 -16     2058.67     2106.57    210.92 o
  18   4 -16     2225.33     2218.71    218.93 o
  20   4 -16      467.91      408.50    154.86 o
  22   4 -16     1018.14     1046.61    186.89 o
  24   4 -16     2149.50     2151.96    258.98 o
  26   4 -16     1382.68     1057.29    229.61 o
  17   5 -16     6686.24     7246.17    392.48 o
  19   5 -16     3606.42     3639.11    275.00 o
  21   5 -16       28.61     -146.85    149.52 o
  23   5 -16     1742.72     1909.00    237.62 o
  25   5 -16     2211.57     2232.06    264.32 o
  16   6 -16      554.50      736.90    165.54 o
  18   6 -16     1317.55     1353.65    197.57 o
  20   6 -16      982.04     1041.27    192.23 o
  22   6 -16       93.57     -221.60    149.52 o
  24   6 -16      629.97      574.03    202.91 o
  15   7 -16      578.27      440.54    152.19 o
  17   7 -16      237.36      242.96    152.19 o
  19   7 -16     1343.68     1601.95    221.60 o
  21   7 -16      934.59      878.40    194.90 o
  16   8 -16      425.00      707.53    168.21 o
  18   8 -16      235.49       93.45    154.86 o
  20   8 -16      128.69       74.76    149.52 o
  17   9 -16      144.19      421.85    162.87 o
  17   1 -15      249.27      216.26    122.82 o
  19   1 -15      437.17      472.58    136.17 o
  21   1 -15     2923.07     3393.47    250.97 o
  23   1 -15      653.46      638.11    168.21 o
  25   1 -15      714.07     1140.06    202.91 o
  16   2 -15      759.73      648.79    146.85 o
  18   2 -15      590.04      525.97    138.84 o
  20   2 -15     6247.06     6899.08    363.11 o
  22   2 -15     8065.50     9528.96    445.88 o
  24   2 -15      904.30     1142.73    200.24 o
  26   2 -15      797.73     1174.77    216.26 o
  28   2 -15      992.03     1575.26    226.94 o
  15   3 -15     3117.55     3113.13    232.28 o
  17   3 -15      661.56      662.14    146.85 o
  19   3 -15      506.23      525.97    157.53 o
  21   3 -15     9300.20     9112.45    448.55 o
  23   3 -15     5299.62     5230.38    357.77 o
  25   3 -15      312.89      226.94    160.20 o
  27   3 -15      466.86      635.44    194.90 o
  14   4 -15     1412.63     1116.03    162.87 o
  16   4 -15     1682.36     1743.46    192.23 o
  18   4 -15      704.03      707.53    154.86 o
  20   4 -15      727.02      552.67    157.53 o
  22   4 -15     2678.72     2560.46    256.31 o
  24   4 -15     1570.78     1871.62    240.29 o
  26   4 -15      182.54       93.45    173.55 o
  15   5 -15      550.62      440.54    138.84 o
  17   5 -15       94.82       16.02    133.50 o
  19   5 -15      350.53      600.73    168.21 o
  21   5 -15      723.95      654.13    170.88 o
  23   5 -15      214.14       93.45    154.86 o
  25   5 -15      483.11      670.15    197.57 o
  14   6 -15     1459.37     1161.42    178.88 o
  16   6 -15     4520.33     4843.24    296.36 o
  18   6 -15      964.46     1252.19    189.56 o
  20   6 -15       10.51       10.68    149.52 o
  22   6 -15      410.48      477.92    168.21 o
  24   6 -15      715.17      750.25    194.90 o
  15   7 -15      945.89      958.50    170.88 o
  17   7 -15      109.57      120.15    130.83 o
  19   7 -15      290.75      165.54    141.51 o
  21   7 -15      653.65      702.19    176.21 o
  23   7 -15     1193.17     1308.26    208.25 o
  14   8 -15     4123.09     4117.02    285.68 o
  16   8 -15     1748.43     1489.82    202.91 o
  18   8 -15     2117.61     2154.63    234.95 o
  20   8 -15     2778.88     2672.59    258.98 o
  15   9 -15     1453.96     1527.20    202.91 o
  17   9 -15     1007.79      966.51    186.89 o
  19   9 -15     2144.08     2840.80    266.99 o
  14  10 -15      204.64      205.58    146.85 o
  16  10 -15      127.06      323.06    157.53 o
  18   0 -14     1334.69     1345.64    162.87 o
  20   0 -14     4231.95     4215.81    261.65 o
  22   0 -14     2522.22     3027.69    245.63 o
  24   0 -14     4448.03     5505.38    336.41 o
  15   1 -14      711.99      614.08    128.16 o
  17   1 -14     1351.15     1345.64    162.87 o
  19   1 -14      115.07       77.40     80.22 o
  21   1 -14       77.53      246.52     90.56 o
  23   1 -14     1539.55     1692.73    210.92 o
  25   1 -14     2455.60     3147.84    269.66 o
  27   1 -14     1341.52     1465.79    221.60 o
  14   2 -14      584.63      400.49    114.81 o
  16   2 -14     2125.30     1839.58    184.22 o
  18   2 -14      700.54      843.70    146.85 o
  20   2 -14      294.10      355.10    144.18 o
  22   2 -14     1652.84     1786.18    210.92 o
  24   2 -14     1562.45     1308.26    197.57 o
  26   2 -14      255.27      117.48    152.19 o
  28   2 -14      225.32      309.71    168.21 o
  13   3 -14     2120.00     2304.14    194.90 o
  15   3 -14      705.90      830.35    146.85 o
  17   3 -14      675.97      857.05    149.52 o
  19   3 -14     1739.46     1874.29    205.58 o
  21   3 -14     1229.25     1473.80    192.23 o
  23   3 -14      436.08      413.84    162.87 o
  25   3 -14      869.79     1145.40    210.92 o
  27   3 -14      775.73      843.70    205.58 o
  14   4 -14      731.28      790.30    144.18 o
  16   4 -14     2728.54     2629.88    224.27 o
  18   4 -14     1406.01     1666.03    189.56 o
  20   4 -14       58.48     -205.58    114.81 o
  22   4 -14     3907.01     4103.67    312.38 o
  26   4 -14      392.00      451.22    192.23 o
  13   5 -14      321.07      437.87    136.17 o
  15   5 -14     7103.92     7499.82    365.78 o
  17   5 -14     6944.34     7206.12    373.79 o
  19   5 -14     1555.00     1682.05    205.58 o
  21   5 -14     1794.62     2178.66    232.28 o
  23   5 -14     5052.07     5259.75    341.75 o
  25   5 -14     2625.35     2870.17    291.02 o
  12   6 -14      585.84      523.31    141.51 o
  14   6 -14      803.52     1019.91    162.87 o
  16   6 -14     2017.65     1871.62    200.24 o
  18   6 -14     2880.45     2413.61    234.95 o
  20   6 -14      511.28      349.76    146.85 o
  22   6 -14      573.38      934.47    189.56 o
  24   6 -14     1047.83      899.76    202.91 o
  13   7 -14     1754.20     1866.28    200.24 o
  15   7 -14      847.02      803.65    162.87 o
  17   7 -14     1888.24     1874.29    208.25 o
  19   7 -14      940.70      763.60    176.21 o
  21   7 -14      880.05      747.58    186.89 o
  23   7 -14      162.21       77.43    157.53 o
  12   8 -14       55.26       82.77    117.48 o
  14   8 -14     1188.21     1142.73    178.88 o
  16   8 -14     1874.10     1983.75    210.92 o
  18   8 -14      552.49      453.89    160.20 o
  20   8 -14      774.96      734.23    181.55 o
  22   8 -14      918.28      752.92    189.56 o
  13   9 -14     1843.06     1548.56    197.57 o
  15   9 -14      246.68      317.72    144.18 o
  17   9 -14      283.09      192.23    136.17 o
  19   9 -14      393.37      691.51    173.55 o
  12  10 -14      765.62      662.14    157.53 o
  14  10 -14      101.38     -178.88    122.82 o
  16  10 -14      271.37      136.17    133.50 o
  18  10 -14      770.38      646.12    173.55 o
  13  11 -14      304.23      352.43    152.19 o
  15   1 -13     2136.41     2477.69    197.57 o
  17   1 -13     2288.91     2375.11    135.58 o
  19   1 -13     1490.39     1447.02    120.43 o
  21   1 -13     1274.74     1200.69    119.60 o
  23   1 -13      270.57      445.32    104.46 o
  25   1 -13      632.65      934.47    184.22 o
  27   1 -13      389.61      416.51    165.54 o
  14   2 -13     5032.79     5166.30    272.33 o
  16   2 -13      209.01       82.77    114.81 o
  18   2 -13     4204.60     4460.97    448.55 o
  20   2 -13     9182.47     9691.82    429.86 o
  22   2 -13     2439.60     2669.92    237.62 o
  24   2 -13      378.00      376.46    154.86 o
  26   2 -13      355.25      395.15    170.88 o
  28   2 -13     1085.40     1089.33    213.59 o
  13   3 -13     5152.49     4888.63    272.33 o
  15   3 -13     2889.93     2272.10    197.57 o
  17   3 -13     1694.60     1732.78    178.88 o
  21   3 -13    10695.58    11013.43    472.58 o
  23   3 -13     2159.91     2565.80    245.63 o
  25   3 -13      821.66      784.96    189.56 o
  27   3 -13     1305.78     1182.78    218.93 o
  12   4 -13     1310.51     1316.27    157.53 o
  14   4 -13     2771.08     2784.73    221.60 o
  16   4 -13      238.18      242.96    117.48 o
  18   4 -13      491.23      352.43    144.18 o
  22   4 -13     3788.53     3398.81    277.67 o
  24   4 -13      568.15      670.15    178.88 o
  26   4 -13     2386.77     2346.86    266.99 o
  28   4 -13     2385.68     1842.25    250.97 o
  11   5 -13      281.74      312.38    120.15 o
  13   5 -13      264.90      112.14    114.81 o
  15   5 -13      250.92      152.19    112.14 o
  17   5 -13      130.50      146.85    122.82 o
  19   5 -13      630.62      819.67    157.53 o
  21   5 -13      361.10      723.55    173.55 o
  23   5 -13      230.49      496.61    162.87 o
  25   5 -13      222.62      250.97    168.21 o
  27   5 -13       18.50      224.27    176.21 o
  10   6 -13     2431.50     2488.37    205.58 o
  12   6 -13       27.87       53.40    104.13 o
  14   6 -13     3372.29     3412.16    256.31 o
  16   6 -13     2578.44     3150.51    250.97 o
  18   6 -13       45.27       32.04    120.15 o
  20   6 -13      700.66      587.38    162.87 o
  22   6 -13      998.93      779.62    176.21 o
  24   6 -13      390.79      419.18    165.54 o
  26   6 -13      405.88      683.50    186.89 o
  11   7 -13     1243.93     1108.02    162.87 o
  13   7 -13     1513.26     1350.98    170.88 o
  15   7 -13      913.89     1150.74    165.54 o
  17   7 -13      219.29      317.72    133.50 o
  19   7 -13     1718.57     1818.22    210.92 o
  21   7 -13     2262.03     1804.87    216.26 o
  23   7 -13     1399.33     1617.97    226.94 o
  25   7 -13      160.11      291.02    162.87 o
  10   8 -13     2568.89     2101.23    200.24 o
  12   8 -13     6001.38     5948.59    315.05 o
  14   8 -13     2225.18     2413.61    224.27 o
  16   8 -13     1246.84      817.00    160.20 o
  18   8 -13     4752.09     5006.11    309.71 o
  20   8 -13     2406.98     2539.10    250.97 o
  22   8 -13      494.94      453.89    165.54 o
  11   9 -13     2816.42     2429.63    218.93 o
  13   9 -13     2156.69     2370.89    218.93 o
  15   9 -13      939.46      825.01    162.87 o
  17   9 -13     3262.50     3278.67    266.99 o
  19   9 -13     2289.34     2667.25    250.97 o
  21   9 -13      118.62      184.22    152.19 o
  12  10 -13      165.31       88.11    125.49 o
  14  10 -13      371.65      384.47    146.85 o
  16  10 -13      262.74      248.30    146.85 o
  18  10 -13     1068.79     1014.57    181.55 o
  11  11 -13      490.05      445.88    149.52 o
  13  11 -13      121.09       -5.34    128.16 o
  15  11 -13      337.13      312.38    146.85 o
  14   0 -12     6540.10     6007.33    299.03 o
  16   0 -12    28538.20    26496.32    910.44 o
  18   0 -12     7982.50     8351.52    365.78 o
  20   0 -12      127.60      157.53    117.48 o
  22   0 -12    10235.42    10207.12    451.22 o
  24   0 -12     6518.86     7168.75    384.47 o
  26   0 -12     2959.25     2787.40    258.98 o
  13   1 -12     5059.02     5302.47    264.32 o
  15   1 -12     3559.71     3733.77    165.85 o
  17   1 -12     6668.13     6304.58    213.11 o
  19   1 -12      792.93      698.37    130.83 o
  21   1 -12      853.11      941.08    118.81 o
  23   1 -12     3988.32     4389.49    210.19 o
  25   1 -12     2378.84     2819.44    258.98 o
  27   1 -12      780.33     1161.42    200.24 o
  12   2 -12     1978.23     1914.34    165.54 o
  14   2 -12     3846.96     3922.12    237.62 o
  16   2 -12     1289.35     1252.61    102.26 o
  18   2 -12     1237.95     1194.72    236.29 o
  20   2 -12      618.43      812.55    101.33 o
  22   2 -12     1269.93     1241.51    189.56 o
  24   2 -12     1652.75     2119.92    226.94 o
  26   2 -12      458.46      734.23    178.88 o
  28   2 -12      796.23      905.10    197.57 o
  11   3 -12     1244.28     1110.69    141.51 o
  13   3 -12       45.23       53.40     93.45 o
  15   3 -12      435.30      600.73    133.50 o
  17   3 -12     1334.53     1484.48    162.87 o
  19   3 -12      482.17      504.62    136.17 o
  21   3 -12      140.84      106.80    138.84 o
  23   3 -12     1959.44     1778.17    208.25 o
  25   3 -12      830.26     1116.03    194.90 o
  27   3 -12      115.53      149.52    165.54 o
  10   4 -12     1084.22     1177.44    144.18 o
  12   4 -12      230.82      283.01    114.81 o
  14   4 -12     6198.56     6127.48    296.36 o
  16   4 -12     4318.20     3994.21    253.64 o
  18   4 -12      103.28      256.31    130.83 o
  20   4 -12     1603.14     1262.87    186.89 o
  24   4 -12      964.42      838.36    178.88 o
  26   4 -12      697.08      889.08    194.90 o
  28   4 -12      624.29      563.35    192.23 o
  11   5 -12     2122.94     1973.07    178.88 o
  13   5 -12     6307.27     6357.09    328.40 o
  15   5 -12     7476.30     7486.47    355.10 o
  17   5 -12     3707.69     3665.80    253.64 o
  19   5 -12      569.89      921.12    168.21 o
  21   5 -12     3672.94     4199.79    296.36 o
  23   5 -12     2057.05     1943.70    218.93 o
  25   5 -12      867.57      875.73    186.89 o
  27   5 -12      688.09      525.97    186.89 o
  10   6 -12     1235.91     1436.42    157.53 o
  12   6 -12     1774.48     1660.69    176.21 o
  14   6 -12     4731.60     3999.55    272.33 o
  16   6 -12     3731.64     3943.48    258.98 o
  18   6 -12     1906.23     2242.74    216.26 o
  20   6 -12      268.82      445.88    144.18 o
  22   6 -12     1180.06     1201.47    189.56 o
  24   6 -12      988.26     1310.93    208.25 o
  26   6 -12      121.72      -56.07    144.18 o
   9   7 -12     4379.68     3583.04    242.96 o
  11   7 -12     1932.75     1556.57    168.21 o
  13   7 -12      345.12      307.04    128.16 o
  15   7 -12     2937.67     2723.32    226.94 o
  17   7 -12     1885.76     1609.96    197.57 o
  19   7 -12      987.66     1089.33    176.21 o
  21   7 -12     1055.24     1132.05    181.55 o
  23   7 -12      209.23      152.19    144.18 o
  25   7 -12      899.44     1254.86    200.24 o
  10   8 -12      541.81      435.20    128.16 o
  12   8 -12     2566.91     2293.46    208.25 o
  14   8 -12     1322.88     1177.44    168.21 o
  16   8 -12      564.84      672.82    152.19 o
  18   8 -12      238.40       26.70    133.50 o
  20   8 -12     1064.41     1009.23    176.21 o
  22   8 -12       16.97      -74.76    144.18 o
  24   8 -12       39.01      -80.10    133.50 o
   9   9 -12      261.11      104.13    114.81 o
  11   9 -12     3999.94     3828.67    261.65 o
  13   9 -12      554.58      464.57    138.84 o
  15   9 -12      402.56      448.55    141.51 o
  17   9 -12     2875.32     2245.41    218.93 o
  19   9 -12      338.47      363.11    154.86 o
  21   9 -12      234.47      197.57    157.53 o
  10  10 -12     1459.57     1724.77    184.22 o
  12  10 -12      600.21      619.42    144.18 o
  14  10 -12      691.48      867.73    162.87 o
  16  10 -12     2272.70     2237.40    224.27 o
  18  10 -12     1822.21     1762.15    216.26 o
  20  10 -12      354.95       18.69    144.18 o
  11  11 -12      363.17      461.90    138.84 o
  13  11 -12      307.75      437.87    141.51 o
  15  11 -12     1434.42     1804.87    208.25 o
  17  11 -12     1206.58     1121.37    181.55 o
  10  12 -12     2369.61     2669.92    234.95 o
  12  12 -12      662.66      574.03    152.19 o
  13   1 -11     1720.10     1456.58    184.22 o
  15   1 -11     5571.67     5709.46    200.90 o
  17   1 -11     3549.10     3816.83    376.46 o
  19   1 -11     2266.44     1986.16    246.97 o
  21   1 -11      219.46      275.50     90.56 o
  23   1 -11      963.76      936.46    118.76 o
  25   1 -11      459.82      614.08    160.20 o
  27   1 -11      264.46      261.65    162.87 o
  29   1 -11     1449.10     1687.39    234.95 o
  10   2 -11    19008.03    18553.30    632.77 o
  12   2 -11    12592.05    12172.18    477.92 o
  14   2 -11     1785.61     1537.88    152.19 o
  16   2 -11      495.80      673.42     83.39 o
  18   2 -11     1560.08     1822.54    118.98 o
  20   2 -11     1770.05     1709.43    189.56 o
  22   2 -11       34.90       -2.67    120.15 o
  24   2 -11       94.79       37.38    138.84 o
  26   2 -11      891.93     1083.99    189.56 o
  28   2 -11     1696.70     2050.50    248.30 o
   9   3 -11     2447.37     2213.37    176.21 o
  11   3 -11    11926.74    11491.35    453.89 o
  17   3 -11     2720.87     2627.87    141.25 o
  19   3 -11     8784.26     9731.87    427.19 o
  21   3 -11     4142.68     3780.61    261.65 o
  23   3 -11      841.64      638.11    157.53 o
  25   3 -11     3235.45     3107.79    277.67 o
  27   3 -11     2699.22     2880.85    277.67 o
  29   3 -11     2169.38     2272.10    266.99 o
   8   4 -11     1249.52     1065.30    128.16 o
  10   4 -11     1328.37     1270.88    136.17 o
  14   4 -11     7048.18     6944.47    333.74 o
  16   4 -11     1404.13     1674.04    176.21 o
  18   4 -11     4608.13     4170.42    272.33 o
  22   4 -11     4109.12     4362.66    301.70 o
  24   4 -11      913.52      993.21    192.23 o
  26   4 -11     2880.50     2811.43    264.32 o
  28   4 -11     1480.48     2213.37    256.31 o
   9   5 -11      808.49      707.53    117.48 o
  11   5 -11        1.71      -74.76     88.11 o
  13   5 -11      481.63      301.70    106.80 o
  15   5 -11     1312.16     1137.39    157.53 o
  17   5 -11      252.73      221.60    117.48 o
  19   5 -11       41.59       34.71    117.48 o
  21   5 -11      606.27      571.36    149.52 o
  23   5 -11      220.51      194.90    152.19 o
  25   5 -11      196.39      258.98    162.87 o
  27   5 -11       47.06        5.34    149.52 o
   8   6 -11     2010.15     2272.10    181.55 o
  10   6 -11      271.89      157.53    106.80 o
  12   6 -11     2168.12     2151.96    181.55 o
  14   6 -11     2762.65     2659.24    208.25 o
  16   6 -11      820.32      942.48    154.86 o
  20   6 -11     3169.65     2979.64    253.64 o
  22   6 -11      305.50      493.94    160.20 o
  24   6 -11       88.84      210.92    152.19 o
  26   6 -11      882.72      867.73    186.89 o
   7   7 -11      501.39      558.01    120.15 o
   9   7 -11     3157.56     3099.78    221.60 o
  11   7 -11     5759.28     5724.32    296.36 o
  13   7 -11     2393.95     1831.57    181.55 o
  15   7 -11     1455.19     1233.50    165.54 o
  17   7 -11     2186.66     1655.35    184.22 o
  19   7 -11     3733.29     3868.72    261.65 o
  21   7 -11     2401.82     2253.42    226.94 o
  23   7 -11       85.59       37.38    144.18 o
  25   7 -11      858.93      843.70    181.55 o
   8   8 -11     3323.74     3150.51    229.61 o
  10   8 -11     9339.08     8952.25    397.82 o
  12   8 -11     4955.00     4757.80    280.34 o
  14   8 -11       29.83      -24.03    109.47 o
  16   8 -11     2446.03     2459.00    213.59 o
  18   8 -11     4079.45     3700.51    264.32 o
  20   8 -11      454.80      440.54    144.18 o
  22   8 -11       91.74      114.81    144.18 o
  24   8 -11      603.23      517.97    176.21 o
   9   9 -11     4421.97     4725.77    269.66 o
  11   9 -11     3430.47     3412.16    245.63 o
  13   9 -11     1515.61     1479.14    176.21 o
  15   9 -11     1853.35     1583.26    186.89 o
  17   9 -11     4262.20     3807.31    269.66 o
  19   9 -11     1393.79     1572.58    197.57 o
  21   9 -11       68.05      -80.10    122.82 o
  23   9 -11      236.48      277.67    162.87 o
   8  10 -11      365.40      176.21    117.48 o
  10  10 -11       67.23       77.43    114.81 o
  12  10 -11     1433.26     1070.64    162.87 o
  14  10 -11      832.45      947.82    160.20 o
  16  10 -11     1188.11     1361.66    181.55 o
  18  10 -11      716.98      595.39    162.87 o
  20  10 -11      251.96      -29.37    136.17 o
   9  11 -11     1217.61     1246.85    168.21 o
  11  11 -11      160.97      213.59    125.49 o
  13  11 -11      388.02      592.72    144.18 o
  15  11 -11     1330.15     1508.51    189.56 o
  17  11 -11     2098.16     2015.79    218.93 o
  10  12 -11      408.72      325.73    138.84 o
  12  12 -11      264.74      323.06    136.17 o
  14  12 -11      168.60      328.40    149.52 o
  10   0 -10    25740.31    26966.23    913.11 o
  12   0 -10     4349.46     4189.11    224.27 o
  14   0 -10    31105.99    29238.33    998.55 o
  16   0 -10    20409.57    19677.34    696.85 o
  18   0 -10     7056.84     7083.31    323.06 o
  20   0 -10    13111.66    13435.05    531.31 o
  22   0 -10    11850.79    13309.57    517.97 o
  24   0 -10     6723.91     7569.23    379.13 o
  26   0 -10      545.07      544.66    165.54 o
   9   1 -10    14068.16    13576.56    488.60 o
  11   1 -10     3561.83     3118.10    138.29 o
  13   1 -10    14640.46    13899.63    366.24 o
  15   1 -10     7666.31     7437.02    227.35 o
  17   1 -10     2855.76     2982.61    287.02 o
  19   1 -10     1224.51     1092.75    104.77 o
  21   1 -10     8020.03     8369.22    580.71 o
  23   1 -10     3675.49     3775.18    185.95 o
  25   1 -10      300.04      323.71    104.66 o
  27   1 -10      824.40      857.05    186.89 o
  29   1 -10     1952.44     2175.99    256.31 o
   8   2 -10     5962.84     5996.65    272.33 o
  10   2 -10     1188.86     1124.04    120.15 o
  12   2 -10     7568.62     7043.26    304.37 o
  14   2 -10     4569.71     4894.58    175.61 o
  16   2 -10      432.56      423.80     76.79 o
  18   2 -10     1975.31     2033.22    122.36 o
  20   2 -10      222.90      121.73     78.76 o
  22   2 -10      133.35      117.71     86.60 o
  24   2 -10      370.40      339.08    152.19 o
  26   2 -10     1458.63     1812.88    226.94 o
  28   2 -10      242.17      360.44    173.55 o
   7   3 -10     2068.32     1815.55    144.18 o
   9   3 -10     2582.30     2354.87    168.21 o
  11   3 -10      453.04      432.53     98.79 o
  13   3 -10     2566.43     2870.17    210.92 o
  15   3 -10     1114.01     1026.78     87.04 o
  17   3 -10     5439.46     5395.35    195.06 o
  19   3 -10      465.15      531.31    133.50 o
  21   3 -10     2243.07     2854.15    240.29 o
  23   3 -10     1062.44     1092.00    178.88 o
  25   3 -10      204.27      112.14    138.84 o
  27   3 -10      424.27      427.19    178.88 o
  29   3 -10      438.09      710.20    197.57 o
   8   4 -10     6768.29     6562.67    291.02 o
  10   4 -10      561.11      405.83    101.46 o
  12   4 -10     1830.47     1895.65    162.87 o
  14   4 -10     3909.08     3676.48    226.94 o
  18   4 -10      799.15      582.04    141.51 o
  20   4 -10     1607.07      985.20    170.88 o
  22   4 -10      305.77      280.34    144.18 o
  24   4 -10      161.43      355.10    141.51 o
  26   4 -10     1041.58      881.07    186.89 o
  28   4 -10      702.32      664.81    184.22 o
   7   5 -10    15749.71    16241.14    574.03 o
   9   5 -10     2406.10     2151.96    173.55 o
  11   5 -10     1289.13     1166.76    136.17 o
  13   5 -10     2804.37     2346.86    189.56 o
  15   5 -10      540.73      531.31    120.15 o
  17   5 -10     1065.01      963.84    154.86 o
  19   5 -10     1477.22     1172.10    165.54 o
  21   5 -10     2079.32     1895.65    202.91 o
  23   5 -10      124.33       58.74    144.18 o
  25   5 -10     1410.18     1700.74    229.61 o
  27   5 -10      533.37      517.97    178.88 o
   6   6 -10    11679.01    10906.64    429.86 o
   8   6 -10     5905.41     5510.72    275.00 o
  10   6 -10     2619.25     2093.22    176.21 o
  12   6 -10     1543.80     1292.24    152.19 o
  14   6 -10     1516.72     1441.76    160.20 o
  16   6 -10     3155.39     2899.54    216.26 o
  18   6 -10       48.29      -10.68    109.47 o
  20   6 -10      345.13      392.48    136.17 o
  22   6 -10     3241.33     3369.44    272.33 o
  24   6 -10      970.26     1092.00    184.22 o
  26   6 -10       31.46       61.41    141.51 o
   7   7 -10     2543.84     2432.30    194.90 o
   9   7 -10     2910.99     2691.28    192.23 o
  11   7 -10     3838.84     4127.70    245.63 o
  13   7 -10     2184.26     1975.74    184.22 o
  15   7 -10     1347.44     1407.05    165.54 o
  17   7 -10     1558.34     1428.41    178.88 o
  19   7 -10     2842.75     2418.95    221.60 o
  21   7 -10     1375.92     1108.02    178.88 o
  23   7 -10     2448.07     1975.74    224.27 o
  25   7 -10      751.50      515.30    165.54 o
   6   8 -10     2109.87     2280.11    184.22 o
   8   8 -10      154.52       24.03     98.79 o
  10   8 -10     1844.55     1628.65    160.20 o
  12   8 -10     3235.10     3628.43    237.62 o
  14   8 -10     2333.20     2298.80    202.91 o
  16   8 -10      400.89      453.89    133.50 o
  18   8 -10     1808.98     1495.16    189.56 o
  20   8 -10     1323.60     1073.31    178.88 o
  22   8 -10      199.87      368.45    152.19 o
  24   8 -10      887.49      787.63    184.22 o
   7   9 -10     2248.56     1756.81    173.55 o
   9   9 -10     4372.72     4797.85    264.32 o
  11   9 -10     1122.46     1011.90    149.52 o
  13   9 -10     1014.15      958.50    152.19 o
  15   9 -10     4911.35     4699.07    283.01 o
  17   9 -10     1167.17      776.95    152.19 o
  19   9 -10      323.04      347.09    146.85 o
  21   9 -10     1574.21     1326.95    192.23 o
  23   9 -10      619.79      536.65    168.21 o
   8  10 -10     6037.38     6068.74    307.04 o
  10  10 -10     1974.91     1930.35    186.89 o
  12  10 -10      248.64      392.48    125.49 o
  14  10 -10     5210.08     5532.08    307.04 o
  16  10 -10     5681.84     6319.71    333.74 o
  18  10 -10      892.92      958.50    168.21 o
  20  10 -10     1578.07     1746.13    213.59 o
   7  11 -10     1826.22     1679.38    176.21 o
   9  11 -10      402.66      528.64    136.17 o
  11  11 -10      234.90      320.39    128.16 o
  13  11 -10     1806.91     1663.36    186.89 o
  15  11 -10     1245.38     1652.68    194.90 o
  17  11 -10      381.57      341.75    144.18 o
  19  11 -10      408.22      232.28    146.85 o
   8  12 -10     2245.41     2250.75    208.25 o
  10  12 -10     1588.67     1543.22    176.21 o
  12  12 -10     1398.37     1433.75    181.55 o
  14  12 -10      566.47      704.86    152.19 o
   9  13 -10     1595.69     1527.20    186.89 o
   9   1  -9    46422.69    45933.36   1492.49 o
  11   1  -9     6248.72     5957.34    495.27 o
  13   1  -9     7131.73     6466.62    202.42 o
  15   1  -9     3895.46     4016.50    194.90 o
  17   1  -9     1991.22     1897.61    117.48 o
  19   1  -9     1922.85     1982.70    157.53 o
  21   1  -9     1453.96     1118.52    109.30 o
  23   1  -9     1743.81     1564.78    154.86 o
  25   1  -9       83.50      133.50     98.99 o
  27   1  -9     1239.56      974.52    194.90 o
  29   1  -9     1194.76      939.81    200.24 o
   8   2  -9    15032.35    14655.21    507.29 o
  10   2  -9     8736.87     8439.63    333.74 o
  12   2  -9     1458.53     1280.26     97.45 o
  14   2  -9     1064.63      850.44    184.22 o
  16   2  -9     1808.01     1635.50    104.46 o
  18   2  -9     4722.91     4814.91    250.97 o
  20   2  -9     3164.62     3659.21    171.02 o
  22   2  -9      342.69      316.37     92.75 o
  24   2  -9     1608.49     1500.50    194.90 o
  26   2  -9     2369.31     2792.74    266.99 o
  28   2  -9     1681.62     1879.63    232.28 o
   7   3  -9     6896.28     7032.58    291.02 o
   9   3  -9    12582.03    13346.95    480.59 o
  11   3  -9     9599.00     9782.60    376.46 o
  13   3  -9     5104.62     5283.78    256.31 o
  15   3  -9     2150.64     1937.80    115.16 o
  17   3  -9     5501.65     5086.06    183.48 o
  19   3  -9    10642.01    11029.95    314.86 o
  21   3  -9     1425.93     1407.05    181.55 o
  23   3  -9     2134.92     1847.59    205.58 o
  25   3  -9     4830.27     5184.99    339.08 o
  27   3  -9     1876.18     2277.44    250.97 o
  29   3  -9        3.74      125.49    170.88 o
   6   4  -9       30.86       32.04     74.76 o
   8   4  -9    11420.57    10620.96    403.16 o
  10   4  -9    10305.61    10239.16    408.50 o
  12   4  -9     3954.79     3655.13    216.26 o
  14   4  -9     2547.56     2362.88    189.56 o
  16   4  -9     5931.33     6052.72    317.72 o
  18   4  -9     5624.22     5484.02    291.02 o
  20   4  -9    14083.59    14190.64    574.03 o
  22   4  -9     2173.39     2280.11    224.27 o
  24   4  -9     3602.42     3788.62    288.35 o
  26   4  -9     2032.80     1754.14    224.27 o
  28   4  -9      425.38      763.60    192.23 o
   5   5  -9     3435.70     3390.80    202.91 o
   7   5  -9     2900.24     3091.77    186.89 o
   9   5  -9      426.32      347.09     96.12 o
  11   5  -9       66.10      -16.02     90.78 o
  13   5  -9      698.60      541.99    112.14 o
  15   5  -9     3876.84     3898.09    237.62 o
  17   5  -9      156.95      165.54    109.47 o
  19   5  -9      642.49      467.24    136.17 o
  21   5  -9     3717.78     3908.77    275.00 o
  23   5  -9      322.28      301.70    141.51 o
  25   5  -9      123.06       29.37    146.85 o
  27   5  -9       31.11       64.08    160.20 o
   6   6  -9     3173.73     3329.39    189.56 o
   8   6  -9       36.16       42.72     85.44 o
  10   6  -9     2630.37     2923.57    202.91 o
  12   6  -9     3561.44     3524.30    210.92 o
  14   6  -9     3400.80     3190.56    224.27 o
  16   6  -9     4498.43     4819.21    277.67 o
  18   6  -9     6831.88     6359.76    333.74 o
  20   6  -9     1262.98     1564.58    192.23 o
  22   6  -9      954.34     1046.61    181.55 o
  24   6  -9      778.21      723.55    173.55 o
  26   6  -9     1230.89     1110.69    205.58 o
   5   7  -9      659.91      667.48    114.81 o
   7   7  -9      939.71      883.74    122.82 o
   9   7  -9     2236.15     2453.66    189.56 o
  11   7  -9     6276.48     6389.13    304.37 o
  13   7  -9     1408.36     1177.44    141.51 o
  15   7  -9      871.90      784.96    136.17 o
  17   7  -9     7294.51     7977.73    368.45 o
  19   7  -9     2177.42     2095.89    213.59 o
  21   7  -9     1053.50     1094.67    173.55 o
  23   7  -9      544.75      360.44    162.87 o
  25   7  -9     2367.65     1818.22    229.61 o
   6   8  -9     1821.77     1882.30    157.53 o
   8   8  -9     6322.66     6453.21    301.70 o
  10   8  -9     5759.55     5879.17    293.69 o
  12   8  -9     1992.90     2237.40    184.22 o
  14   8  -9     4136.25     3809.98    245.63 o
  16   8  -9     5537.78     5283.78    296.36 o
  18   8  -9     1074.37     1332.29    176.21 o
  20   8  -9     1173.62     1305.59    186.89 o
  22   8  -9     1483.23     1385.69    205.58 o
  24   8  -9      303.85      387.14    162.87 o
   5   9  -9      926.13      934.47    133.50 o
   7   9  -9     2337.52     2066.52    176.21 o
   9   9  -9     4382.54     4418.72    253.64 o
  11   9  -9     2422.77     2224.05    189.56 o
  13   9  -9      165.06      133.50    114.81 o
  15   9  -9     2108.91     2061.18    197.57 o
  17   9  -9     2858.31     2282.78    213.59 o
  19   9  -9      643.04      397.82    141.51 o
  21   9  -9      338.47      291.02    146.85 o
  23   9  -9       17.88     -117.48    128.16 o
   6  10  -9     1598.79     1593.94    162.87 o
   8  10  -9      302.68      323.06    117.48 o
  10  10  -9     1723.99     1860.94    173.55 o
  12  10  -9     3388.97     3604.40    237.62 o
  14  10  -9     2171.50     1783.51    186.89 o
  16  10  -9      765.48      640.78    152.19 o
  18  10  -9     1085.27     1441.76    181.55 o
  20  10  -9      440.35      349.76    146.85 o
   7  11  -9     2640.05     2878.18    210.92 o
   9  11  -9      452.10      427.19    130.83 o
  11  11  -9      102.53       -8.01    104.13 o
  13  11  -9     1399.79     1519.19    181.55 o
  15  11  -9     1960.99     1601.95    186.89 o
  17  11  -9      542.58      675.49    152.19 o
  19  11  -9       76.98      120.15    138.84 o
   6  12  -9      238.02      125.49    112.14 o
   8  12  -9     1469.19     1415.06    168.21 o
  10  12  -9      411.59      411.17    136.17 o
  12  12  -9      196.81      411.17    136.17 o
  14  12  -9      351.78      504.62    146.85 o
  16  12  -9      187.21      389.81    141.51 o
   7  13  -9      385.35      363.11    128.16 o
   9  13  -9      630.29      590.05    138.84 o
  11  13  -9     1918.20     2149.29    208.25 o
   8   0  -8    36717.78    34276.48   1172.10 o
  10   0  -8     9021.50     9520.95    355.10 o
  12   0  -8    17383.39    17554.75    619.42 o
  16   0  -8    10524.37    10030.90    395.15 o
  18   0  -8     3738.93     4068.96    245.63 o
  20   0  -8     7000.65     7657.34    357.77 o
  22   0  -8    10151.57    10877.27    459.23 o
  24   0  -8      769.26     1019.91    168.21 o
  26   0  -8     5187.09     5833.78    333.74 o
  28   0  -8     8526.37     9683.81    477.92 o
 -19   1  -8     1533.63     2117.25    210.92 o
   7   1  -8    22137.06    21092.40    718.21 o
   9   1  -8      372.31      402.64     54.75 o
  11   1  -8     3547.48     3855.85    218.93 o
  13   1  -8    11675.16    10727.29    291.68 o
  15   1  -8     5544.46     5684.82    188.79 o
  17   1  -8     2081.34     2361.17    130.23 o
  19   1  -8     4654.68     5145.39    276.34 o
  21   1  -8     8072.69     8798.94    273.73 o
  23   1  -8     2611.36     2650.99    161.53 o
  25   1  -8      874.87      687.51    113.28 o
  27   1  -8     5277.98     5307.81    344.42 o
   6   2  -8     6623.83     7104.67    277.67 o
   8   2  -8     2115.61     1868.95    141.51 o
  10   2  -8     2720.16     2603.18    162.87 o
  12   2  -8     1427.05     1405.22    121.48 o
  14   2  -8       65.02       23.62     55.10 o
  16   2  -8      662.48      667.23    122.82 o
  18   2  -8      761.53      655.11     86.56 o
  20   2  -8      269.83      145.64    173.55 o
  22   2  -8     1090.25     1066.46    250.97 o
  24   2  -8      740.43      849.04    173.55 o
  26   2  -8      329.98      477.92    170.88 o
  28   2  -8      188.41      333.74    176.21 o
   5   3  -8     1488.23     1369.67    117.48 o
   7   3  -8     5384.20     5302.47    237.62 o
   9   3  -8     4125.40     3836.68    202.91 o
  11   3  -8     4779.59     4178.43    216.26 o
  13   3  -8     6625.10     6502.74    194.57 o
  15   3  -8     6594.61     6865.83    208.30 o
  17   3  -8      645.41      586.11     78.90 o
  19   3  -8     2710.28     2734.65    210.92 o
  21   3  -8     5035.27     5329.17    301.70 o
  23   3  -8     1786.86     1623.31    205.58 o
  25   3  -8      258.79      216.26    146.85 o
  27   3  -8      674.93      646.12    178.88 o
  29   3  -8      755.25      939.81    205.58 o
 -10   4  -8     3201.16     3075.75    189.56 o
   6   4  -8     7209.73     6912.43    283.01 o
   8   4  -8     1913.89     2162.64    160.20 o
  10   4  -8     3751.49     3038.37    181.55 o
  12   4  -8     4245.63     3962.17    218.93 o
  14   4  -8     3517.85     3482.30    136.43 o
  16   4  -8      741.96      610.05    154.86 o
  18   4  -8     1387.44      891.75    146.85 o
  20   4  -8      386.38      501.95    144.18 o
  22   4  -8      256.36      304.37    138.84 o
  24   4  -8      779.63      897.09    170.88 o
  26   4  -8      572.82      400.49    162.87 o
  28   4  -8      530.58      558.01    184.22 o
  -3   5  -8    19944.83    20307.44    646.12 o
   5   5  -8    26370.42    25815.49    859.72 o
   7   5  -8     7926.88     7665.35    315.05 o
   9   5  -8     1677.25     1716.76    144.18 o
  11   5  -8     6309.88     6223.59    291.02 o
  13   5  -8     2216.68     2274.78    178.88 o
  15   5  -8      557.32      728.89    122.82 o
  17   5  -8     4831.15     3980.86    250.97 o
  19   5  -8      722.29      905.10    152.19 o
  21   5  -8      752.73     1035.93    165.54 o
  23   5  -8      671.85      699.52    168.21 o
  25   5  -8     1028.65      934.47    194.90 o
  27   5  -8      286.36      421.85    165.54 o
   4   6  -8    22593.82    24472.52    798.31 o
   6   6  -8    10013.18    10778.48    405.83 o
   8   6  -8     1201.88     1017.24    120.15 o
  10   6  -8      506.64      317.72     98.79 o
  12   6  -8      649.15      611.41    114.81 o
  14   6  -8     2504.24     2512.40    192.23 o
  16   6  -8      617.30      440.54    125.49 o
  18   6  -8      785.49      544.66    138.84 o
  20   6  -8     4189.02     3874.06    261.65 o
  22   6  -8     2543.82     2504.39    237.62 o
  24   6  -8      467.83      373.79    160.20 o
  26   6  -8      241.14      293.69    168.21 o
   5   7  -8     3926.75     3892.75    216.26 o
   7   7  -8     7379.32     7272.87    315.05 o
   9   7  -8     7019.65     5913.88    283.01 o
  11   7  -8     5563.13     5641.55    280.34 o
  13   7  -8     4521.83     4651.01    256.31 o
  15   7  -8     2574.73     2344.19    200.24 o
  17   7  -8     4001.20     3412.16    232.28 o
  19   7  -8     2329.08     2402.93    210.92 o
  21   7  -8     4892.64     4576.25    285.68 o
  23   7  -8     1318.70     1503.17    205.58 o
  25   7  -8     1838.34     1810.21    232.28 o
   4   8  -8      887.39      929.13    120.15 o
   6   8  -8       50.97      -66.75     82.77 o
   8   8  -8     2100.97     2205.36    176.21 o
  10   8  -8     3196.81     3257.31    205.58 o
  12   8  -8      432.07      509.96    120.15 o
  14   8  -8      902.82      947.82    141.51 o
  16   8  -8     4036.10     4376.00    266.99 o
  18   8  -8     2946.66     2314.82    213.59 o
  20   8  -8      778.02      883.74    168.21 o
  22   8  -8     1620.50     1588.60    200.24 o
  24   8  -8     1801.23     1927.68    229.61 o
   5   9  -8     5333.78     5510.72    269.66 o
   7   9  -8     3263.75     3903.43    221.60 o
   9   9  -8      161.57      216.26    101.46 o
  11   9  -8      503.72      347.09    109.47 o
  13   9  -8     6705.74     6530.63    317.72 o
  15   9  -8     1702.24     1583.26    173.55 o
  17   9  -8       66.50      128.16    122.82 o
  19   9  -8     2010.14     1612.63    194.90 o
  21   9  -8     2397.03     2501.72    237.62 o
  23   9  -8      590.22      395.15    160.20 o
   4  10  -8     3047.23     3203.91    210.92 o
   6  10  -8     8243.94     8394.24    357.77 o
   8  10  -8     4970.68     4845.91    264.32 o
  10  10  -8       84.40       10.68    101.46 o
  12  10  -8     3037.34     2971.63    218.93 o
  14  10  -8     7881.20     8279.43    371.12 o
  16  10  -8     1509.60     1532.54    178.88 o
  18  10  -8     1075.01      846.37    165.54 o
  20  10  -8     4023.06     4229.16    291.02 o
  22  10  -8     1252.60      966.51    178.88 o
   5  11  -8     4010.72     4578.92    242.96 o
   7  11  -8     1398.51     1444.43    157.53 o
   9  11  -8      117.73       85.44    106.80 o
  11  11  -8      851.53      918.45    144.18 o
  13  11  -8     2363.12     2504.39    208.25 o
  15  11  -8      469.48      339.08    128.16 o
  17  11  -8      167.53      229.61    128.16 o
  19  11  -8     1237.67     1086.66    178.88 o
   6  12  -8     1231.29      961.17    144.18 o
   8  12  -8     2428.58     2352.20    200.24 o
  10  12  -8     2641.39     2394.92    200.24 o
  12  12  -8      922.81     1188.12    162.87 o
  14  12  -8       13.45      -18.69    120.15 o
  16  12  -8      347.20      587.38    154.86 o
   7  13  -8     1006.65     1094.67    154.86 o
   9  13  -8      942.77      782.29    146.85 o
  11  13  -8      354.75      512.63    141.51 o
  13  13  -8      197.68      483.26    138.84 o
 -21   1  -7     1857.98     2042.49    218.93 o
 -19   1  -7       53.20       80.10    125.49 o
   5   1  -7     5697.44     5459.99    234.95 o
   7   1  -7    17533.13    15990.17    541.99 o
   9   1  -7     3034.46     2993.35    113.09 o
  11   1  -7     1443.94     1469.33     81.11 o
  13   1  -7     3784.87     3737.63    146.09 o
  15   1  -7     4237.23     3965.83    164.20 o
  17   1  -7     1607.26     1928.12    130.83 o
  19   1  -7     1935.95     1862.36    120.65 o
  21   1  -7     1330.25     1511.53    128.16 o
  23   1  -7     1115.10     1157.95    178.88 o
  25   1  -7     4519.92     5041.01    226.34 o
  27   1  -7     3062.73     2766.04    258.98 o
  29   1  -7      391.77      355.10    176.21 o
 -18   2  -7       62.48     -117.48    109.47 o
 -16   2  -7     2977.53     2720.65    205.58 o
   6   2  -7    13381.51    12759.57    467.24 o
   8   2  -7    20864.33    20165.93    680.83 o
  10   2  -7     2398.13     2374.14    137.50 o
  12   2  -7      371.36      289.54     54.36 o
  14   2  -7     5328.36     5384.25    176.45 o
  16   2  -7    12276.87    11478.95    312.24 o
  18   2  -7     3885.71     3844.21    162.18 o
  20   2  -7      523.10      703.62     94.90 o
  22   2  -7     1291.24     1237.01    117.82 o
  24   2  -7     5077.83     5160.96    331.07 o
  26   2  -7     2095.91     2192.01    237.62 o
  28   2  -7      781.19      961.17    192.23 o
 -15   3  -7     1443.01     1524.53    157.53 o
 -13   3  -7     1224.07     1292.24    141.51 o
   5   3  -7     6318.03     7409.04    277.67 o
   7   3  -7    11537.36    10407.36    392.48 o
   9   3  -7    20992.74    21185.84    718.21 o
  11   3  -7     5479.84     5498.16    163.73 o
  13   3  -7     6748.17     6537.36    191.87 o
  15   3  -7    17899.56    19510.76   1059.96 o
  17   3  -7    13076.52    12492.38    339.06 o
  19   3  -7     4808.76     4787.77    186.45 o
  21   3  -7     2750.38     3107.79    245.63 o
  23   3  -7     3636.24     3502.94    277.67 o
  25   3  -7     2463.47     2117.25    229.61 o
  27   3  -7      118.74      122.82    165.54 o
  29   3  -7      944.27     1011.90    216.26 o
 -12   4  -7      469.50      461.90    104.13 o
 -10   4  -7     2921.02     2776.72    173.55 o
  -8   4  -7     1903.64     1917.01    136.17 o
   4   4  -7     4164.51     4191.78    200.24 o
   6   4  -7     2044.72     2157.30    136.17 o
   8   4  -7    13547.20    12142.81    440.54 o
  10   4  -7    17929.84    18911.07    638.11 o
  12   4  -7     4573.73     4904.65    250.97 o
  14   4  -7    11797.27    11043.81    301.70 o
  16   4  -7     5893.49     6313.74    204.40 o
  18   4  -7     7741.38     7641.32    371.12 o
  20   4  -7     4789.50     5048.83    283.01 o
  22   4  -7     6609.61     5844.46    328.40 o
  24   4  -7     4919.14     4851.25    320.39 o
  26   4  -7     2161.44     2317.49    256.31 o
  28   4  -7      183.49      -48.06    149.52 o
  -5   5  -7     6662.11     7115.35    253.64 o
   3   5  -7     9118.16     9275.32    352.43 o
   5   5  -7     9191.20     9408.81    357.77 o
   7   5  -7      131.30      122.82     77.43 o
   9   5  -7     1121.21     1142.73    112.14 o
  11   5  -7        2.37       24.03     82.77 o
  13   5  -7     2730.99     2923.57    200.24 o
  15   5  -7      523.49      632.77    120.15 o
  17   5  -7       20.66       74.76    101.46 o
  19   5  -7     3630.27     3358.76    234.95 o
  21   5  -7     1086.79     1369.67    176.21 o
  23   5  -7      350.51      499.28    157.53 o
  25   5  -7      717.97      742.24    181.55 o
  27   5  -7        7.71      -50.73    152.19 o
   4   6  -7    13866.58    14596.47    515.30 o
   6   6  -7     2057.41     2114.58    157.53 o
   8   6  -7    14840.54    14206.66    523.31 o
  10   6  -7     5897.06     5470.67    266.99 o
  12   6  -7     2300.98     2250.75    181.55 o
  14   6  -7      356.88      328.40    112.14 o
  16   6  -7     7979.09     7932.34    357.77 o
  18   6  -7     3568.98     3300.03    237.62 o
  20   6  -7     1415.49     1182.78    176.21 o
  22   6  -7     4277.60     4373.33    288.35 o
  24   6  -7     1837.67     2061.18    229.61 o
  26   6  -7      422.42      400.49    173.55 o
   3   7  -7     1868.95     1802.20    136.17 o
   5   7  -7      440.02      445.88     93.45 o
   7   7  -7     4511.87     4277.22    218.93 o
   9   7  -7     5668.52     5443.97    264.32 o
  11   7  -7     1467.51     1153.41    136.17 o
  13   7  -7     1033.35      803.65    128.16 o
  15   7  -7     2816.54     2803.42    218.93 o
  17   7  -7     6640.68     6180.87    325.73 o
  19   7  -7      706.59      576.70    144.18 o
  21   7  -7     1209.67     1025.25    168.21 o
  23   7  -7     2039.61     1810.21    210.92 o
  25   7  -7     1819.27     1535.21    221.60 o
   4   8  -7     2439.46     2432.30    178.88 o
   6   8  -7     2488.84     2736.67    184.22 o
   8   8  -7     5520.90     5484.02    264.32 o
  10   8  -7      461.70      574.03    109.47 o
  12   8  -7     3547.04     3049.05    210.92 o
  14   8  -7     2559.03     2712.64    210.92 o
  16   8  -7     2464.29     2269.44    197.57 o
  18   8  -7     2846.04     2603.18    221.60 o
  20   8  -7     1935.13     1671.37    197.57 o
  22   8  -7      214.46      213.59    146.85 o
  24   8  -7     1368.66     1468.46    210.92 o
   3   9  -7     2108.39     2165.31    160.20 o
   5   9  -7     1647.14     1804.87    149.52 o
   7   9  -7     2324.60     2314.82    184.22 o
   9   9  -7     2319.20     2213.37    173.55 o
  11   9  -7      766.36      539.32    117.48 o
  13   9  -7      356.08      427.19    120.15 o
  15   9  -7      532.21      424.52    130.83 o
  17   9  -7     1053.82      707.53    144.18 o
  19   9  -7     1299.34     1284.23    184.22 o
  21   9  -7      215.45       32.04    133.50 o
  23   9  -7     1363.75     1308.26    200.24 o
   4  10  -7     1762.03     1722.10    152.19 o
   6  10  -7     1618.65     1666.03    149.52 o
   8  10  -7     1237.88     1188.12    141.51 o
  10  10  -7     2672.41     2870.17    210.92 o
  12  10  -7     2185.09     2218.71    189.56 o
  14  10  -7     1989.41     1882.30    181.55 o
  16  10  -7      601.58      475.25    133.50 o
  18  10  -7      660.06      587.38    149.52 o
  20  10  -7     1842.50     1473.80    200.24 o
  22  10  -7      612.09      720.88    170.88 o
   5  11  -7     4909.84     4728.43    256.31 o
   7  11  -7      771.47      894.42    130.83 o
   9  11  -7      569.46      688.84    122.82 o
  11  11  -7     1374.17     1417.73    160.20 o
  13  11  -7     2626.98     2424.29    205.58 o
  15  11  -7     2465.94     3105.12    237.62 o
  17  11  -7      882.29     1190.79    168.21 o
  19  11  -7     1335.19     1225.49    181.55 o
   4  12  -7      262.93      272.33    104.13 o
   6  12  -7     2795.97     2904.88    210.92 o
   8  12  -7     1258.89     1273.55    152.19 o
  10  12  -7      994.99     1161.42    154.86 o
  12  12  -7      821.36      966.51    152.19 o
  14  12  -7      393.45      315.05    130.83 o
  16  12  -7      258.65      312.38    133.50 o
   5  13  -7      271.32      293.69    114.81 o
   7  13  -7     1138.39     1222.82    149.52 o
   9  13  -7     2751.12     2859.49    218.93 o
  11  13  -7      858.59     1006.56    157.53 o
  13  13  -7      625.12      691.51    144.18 o
   6  14  -7      337.88      325.73    125.49 o
 -22   0  -6     2011.22     1754.14    210.92 o
 -20   0  -6      347.90      250.97    138.84 o
   6   0  -6     5003.63     4442.75    189.56 o
   8   0  -6       96.93       21.36     56.07 o
  10   0  -6    12120.62    11494.02    405.83 o
  12   0  -6    15425.32    14948.90    533.98 o
  14   0  -6     7589.38     8324.82    339.08 o
  16   0  -6      663.95      784.96    114.81 o
  18   0  -6     5270.11     5115.57    275.00 o
  20   0  -6    10738.73    13045.25    493.94 o
  22   0  -6     2496.50     2130.60    205.58 o
  24   0  -6     5896.56     5881.84    341.75 o
  26   0  -6    11370.97    12476.55    528.64 o
  28   0  -6     3419.39     3967.51    315.05 o
 -23   1  -6      672.21      347.09    160.20 o
 -21   1  -6     1540.81     1588.60    186.89 o
 -19   1  -6      434.82      347.09    136.17 o
   5   1  -6    17023.62    15693.81    520.64 o
   7   1  -6     2227.92     2063.54    102.79 o
   9   1  -6     7677.69     7868.43    323.06 o
  11   1  -6     9567.01     9433.54    273.67 o
  13   1  -6     8759.25     9326.04    365.78 o
  15   1  -6     2357.95     2272.20    123.65 o
  17   1  -6     2533.00     2080.97    118.89 o
  19   1  -6     5033.13     4758.60    188.76 o
  21   1  -6     8315.81     8843.41    281.22 o
  23   1  -6     1684.42     1932.51    139.36 o
  25   1  -6     5285.93     5465.36    235.90 o
  27   1  -6     4111.17     4015.57    315.05 o
  29   1  -6      347.24      363.11    181.55 o
 -20   2  -6      737.19      995.88    165.54 o
 -18   2  -6     2790.80     2576.48    216.26 o
 -16   2  -6     5818.85     5670.92    293.69 o
   4   2  -6     1334.35      939.81     88.11 o
   6   2  -6     1476.05     1631.32    130.83 o
   8   2  -6     1246.47     1197.41    112.14 o
  10   2  -6      389.77      467.26     53.19 o
  12   2  -6      149.47      203.84     51.28 o
  14   2  -6     3000.24     3308.41    266.99 o
  16   2  -6      750.63      786.41     80.59 o
  18   2  -6     1381.17     1324.11    103.01 o
  20   2  -6     1840.46     2055.15    129.61 o
  22   2  -6      129.02      260.17     91.73 o
  24   2  -6      393.06      323.24     99.94 o
  26   2  -6     1309.09     1375.01    197.57 o
  28   2  -6      640.77      515.30    170.88 o
 -17   3  -6     1008.45      995.88    149.52 o
 -15   3  -6     3149.11     3230.61    210.92 o
 -13   3  -6      549.00      507.29    104.13 o
   3   3  -6     5349.46     5206.35    216.26 o
   5   3  -6    21510.43    19218.11    662.14 o
   7   3  -6     3366.94     3113.13    170.88 o
   9   3  -6       47.01       16.02     69.42 o
  11   3  -6     2539.97     2579.86    133.50 o
  13   3  -6    15882.30    16059.91    399.02 o
  15   3  -6     2718.71     2417.67    120.88 o
  17   3  -6     4083.31     3672.47    153.95 o
  19   3  -6     4407.38     4190.04    179.36 o
  21   3  -6     4278.19     4160.84    202.91 o
  23   3  -6     1004.01      907.77    170.88 o
  25   3  -6      547.55      539.32    162.87 o
  27   3  -6      558.12      371.12    165.54 o
  29   3  -6      704.71      608.74    194.90 o
 -12   4  -6     5435.19     5403.93    256.31 o
 -10   4  -6     6766.81     6621.41    285.68 o
  -8   4  -6      533.69      587.38     85.44 o
  -6   4  -6    14387.15    15069.05    499.28 o
   2   4  -6    11649.44    12441.84    437.87 o
   4   4  -6    28467.40    28167.69    902.43 o
   6   4  -6     2811.73     3129.15    170.88 o
   8   4  -6    10228.86    10562.22    389.81 o
  10   4  -6     1836.51     1543.22    122.82 o
  12   4  -6     6549.17     6410.44    182.85 o
  14   4  -6     3541.79     4137.23    181.55 o
  16   4  -6     4523.65     4241.27    158.52 o
  18   4  -6     1452.03     1353.65    157.53 o
  20   4  -6     1719.54     1668.70    184.22 o
  22   4  -6      887.23      811.66    168.21 o
  24   4  -6       65.63       61.41    144.18 o
  26   4  -6      610.78      477.92    168.21 o
  28   4  -6     1735.56     2047.83    245.63 o
  -7   5  -6     6198.89     6661.46    250.97 o
  -5   5  -6    33437.30    34450.02   1046.61 o
   3   5  -6    23298.01    23770.33    779.62 o
   5   5  -6     2884.33     2739.34    162.87 o
   7   5  -6     4786.65     4715.08    216.26 o
   9   5  -6    13178.16    12401.80    464.57 o
  11   5  -6     2094.49     2272.10    160.20 o
  13   5  -6     2478.13     1922.34    160.20 o
  15   5  -6     1060.27     1206.81    144.18 o
  17   5  -6     2271.79     1799.53    176.21 o
  19   5  -6     1047.95     1201.47    160.20 o
  21   5  -6     3092.68     3540.32    250.97 o
  23   5  -6     1367.08     1364.33    197.57 o
  25   5  -6       39.39       80.10    149.52 o
  27   5  -6     2180.35     2197.35    258.98 o
   2   6  -6    10130.34     9366.09    357.77 o
   4   6  -6    19873.15    20278.07    688.84 o
   6   6  -6     4706.71     4429.40    213.59 o
   8   6  -6     1920.73     1914.34    152.19 o
  10   6  -6     1073.72     1027.92    120.15 o
  12   6  -6     4526.89     4442.75    240.29 o
  14   6  -6      752.60      736.90    117.48 o
  16   6  -6      330.51      384.47    120.15 o
  18   6  -6     9220.43     9053.71    413.84 o
  20   6  -6     2377.22     2360.21    213.59 o
  22   6  -6      865.49      696.85    162.87 o
  24   6  -6       73.16       48.06    146.85 o
  26   6  -6     2351.27     2210.70    248.30 o
   3   7  -6     4083.27     4271.88    205.58 o
   5   7  -6    16488.80    16534.84    568.69 o
   7   7  -6    19081.02    18860.34    646.12 o
   9   7  -6     8220.89     7614.62    320.39 o
  11   7  -6     9317.27     9790.61    379.13 o
  13   7  -6     3835.69     3588.38    218.93 o
  15   7  -6     1880.24     1890.31    176.21 o
  17   7  -6     1581.99     1481.81    173.55 o
  19   7  -6     6984.99     6987.19    363.11 o
  21   7  -6     3122.07     2758.03    240.29 o
  23   7  -6     1348.12     1471.13    202.91 o
  25   7  -6     1578.84     1970.40    226.94 o
   2   8  -6      648.66      659.47     96.12 o
   4   8  -6      616.61      520.64     93.45 o
   6   8  -6     1685.95     2015.79    149.52 o
   8   8  -6     6038.87     5726.99    261.65 o
  10   8  -6     1823.27     1994.43    154.86 o
  12   8  -6     5198.71     5313.15    261.65 o
  14   8  -6     6078.20     5847.13    296.36 o
  16   8  -6     5667.53     5465.33    296.36 o
  18   8  -6      398.59      240.29    117.48 o
  20   8  -6     1905.50     1636.66    192.23 o
  22   8  -6     1337.57      953.16    178.88 o
  24   8  -6      939.63      539.32    162.87 o
   3   9  -6     1055.98     1137.39    114.81 o
   5   9  -6     4781.19     4506.83    229.61 o
   7   9  -6     2512.12     2491.04    181.55 o
   9   9  -6      689.41      774.28    117.48 o
  11   9  -6      509.50      704.86    117.48 o
  13   9  -6     1460.07     1572.58    160.20 o
  15   9  -6      111.41      109.47    112.14 o
  17   9  -6     1433.85     1441.76    170.88 o
  19   9  -6     3430.29     3369.44    245.63 o
  21   9  -6     1365.43     1209.48    186.89 o
  23   9  -6      182.47      186.89    146.85 o
   2  10  -6      288.40      240.29     88.11 o
   4  10  -6     5724.13     6319.71    275.00 o
   6  10  -6     4478.59     4549.55    234.95 o
   8  10  -6      472.25      568.69    109.47 o
  10  10  -6     3715.03     3988.87    229.61 o
  12  10  -6     7066.85     7182.09    333.74 o
  14  10  -6     2895.29     2587.16    213.59 o
  16  10  -6     2239.00     2058.51    202.91 o
  18  10  -6     4866.55     4167.75    280.34 o
  20  10  -6     3470.96     3911.44    285.68 o
  22  10  -6       76.52     -213.59    125.49 o
   3  11  -6     3833.21     3906.10    216.26 o
   5  11  -6     3597.53     3711.19    224.27 o
   7  11  -6      151.18      245.63     98.79 o
   9  11  -6     1298.26     1286.90    144.18 o
  11  11  -6     1216.20     1286.90    149.52 o
  13  11  -6      946.60      990.54    144.18 o
  15  11  -6       23.77      144.18    117.48 o
  17  11  -6      307.94      202.91    136.17 o
  19  11  -6     1749.86     1909.00    210.92 o
   4  12  -6     1520.82     1577.92    149.52 o
   6  12  -6      532.58      552.67    117.48 o
   8  12  -6     1850.01     2213.37    178.88 o
  10  12  -6      918.85      913.11    138.84 o
  12  12  -6      288.19      242.96    114.81 o
  14  12  -6      429.71      371.12    133.50 o
  16  12  -6       38.69      170.88    120.15 o
   5  13  -6     1648.85     1839.58    165.54 o
   7  13  -6      709.87      969.18    136.17 o
   9  13  -6      335.77      272.33    114.81 o
  11  13  -6      487.42      651.46    133.50 o
  13  13  -6       44.02      202.91    122.82 o
   6  14  -6      480.49      734.23    133.50 o
   8  14  -6     1345.41     1751.47    176.21 o
 -23   1  -5     2952.44     3203.70    192.54 o
 -21   1  -5      486.46      529.58    160.20 o
 -19   1  -5     1120.21      875.73    154.86 o
 -17   1  -5    11789.94    11918.54    483.26 o
   5   1  -5    19708.71    19015.20    592.72 o
   7   1  -5    13815.65    13907.63    459.23 o
   9   1  -5     2905.38     2994.28    108.54 o
  11   1  -5     1759.11     1732.80    234.95 o
  13   1  -5     1214.71     1245.96     82.11 o
  15   1  -5     1592.51     1415.51     94.17 o
  17   1  -5     4876.53     5150.21    186.19 o
  19   1  -5     4664.05     4772.41    190.57 o
  21   1  -5      618.60      623.91     99.10 o
  23   1  -5     5924.34     5725.96    359.10 o
  25   1  -5    10165.80    10132.24    333.12 o
  27   1  -5     1282.90     1006.56    189.56 o
  29   1  -5     1518.21     1847.59    232.28 o
 -20   2  -5       24.37       77.43    112.14 o
 -18   2  -5     6326.99     6338.40    320.39 o
 -16   2  -5    10388.82    10263.19    424.52 o
   4   2  -5    19974.39    19271.51    651.46 o
   6   2  -5     6455.89     5718.98    226.94 o
   8   2  -5    12823.06    12280.22    305.69 o
  10   2  -5     1026.78     1169.20     69.88 o
  12   2  -5     9249.26     8487.55    501.95 o
  14   2  -5    13070.64    14319.80    873.07 o
  16   2  -5    10652.05    11814.41    435.20 o
  18   2  -5     2936.58     2870.79    188.23 o
  20   2  -5      171.12      140.56     74.41 o
  22   2  -5     3075.49     3394.61    208.25 o
  24   2  -5     6736.24     7548.49    271.68 o
  26   2  -5     1039.80     1081.32    197.57 o
  28   2  -5      109.33      117.48    152.19 o
 -17   3  -5     1529.76     1278.89    154.86 o
 -15   3  -5     2438.75     2616.53    192.23 o
 -13   3  -5     3146.14     2731.33    186.89 o
 -11   3  -5     3600.99     3668.48    197.57 o
   3   3  -5    16437.25    18636.07    603.40 o
   5   3  -5    16574.58    19413.01    646.12 o
   7   3  -5    46374.69    42609.31   1412.39 o
   9   3  -5    17344.75    18002.87    420.80 o
  11   3  -5      438.78      468.93     55.14 o
  13   3  -5    36337.03    36044.78    823.95 o
  15   3  -5    45011.56    45138.55   1032.56 o
  17   3  -5     5881.40     6019.45    202.63 o
  19   3  -5     1329.18     1484.62    110.90 o
  21   3  -5     5346.85     5470.37    337.75 o
  23   3  -5     5412.37     6202.23    347.09 o
  25   3  -5      413.21      157.53    152.19 o
  27   3  -5      279.17      138.84    149.52 o
  29   3  -5     1126.84      659.47    192.23 o
 -14   4  -5     5007.83     5070.19    253.64 o
 -12   4  -5       55.88       26.70     80.10 o
 -10   4  -5     1806.77     1743.46    138.84 o
  -8   4  -5     5116.19     4856.59    210.92 o
  -6   4  -5     6833.45     6810.98    256.31 o
  -4   4  -5     7684.42     8639.87    291.02 o
  -2   4  -5     5975.33     5676.26    189.56 o
   2   4  -5    17236.38    15562.99    528.64 o
   4   4  -5     5482.52     4210.47    192.23 o
   6   4  -5    11702.05    11363.20    411.17 o
   8   4  -5    35658.94    34858.52   1148.07 o
  10   4  -5    14454.94    14847.45    520.64 o
  12   4  -5    11623.27    12378.50    311.05 o
  14   4  -5    25033.50    26009.37    622.59 o
  16   4  -5     5743.61     4935.39    173.34 o
  18   4  -5      739.63      665.65     83.30 o
  20   4  -5     8216.51     7902.97    387.14 o
  22   4  -5     4698.76     4960.72    307.04 o
  24   4  -5     2763.55     2691.28    250.97 o
  26   4  -5      598.09      419.18    162.87 o
  28   4  -5      467.79      702.19    200.24 o
  -9   5  -5     1779.70     1951.71    130.83 o
  -7   5  -5     3030.53     2800.75    136.17 o
   1   5  -5     2157.14     1989.09    133.50 o
   3   5  -5     8786.74     8663.90    323.06 o
   5   5  -5       15.33       10.68     58.74 o
   7   5  -5      249.56      261.65     72.09 o
   9   5  -5       60.10        0.00     69.42 o
  11   5  -5     1393.30     1305.59    125.49 o
  13   5  -5     2827.78     2830.98    112.12 o
  15   5  -5      251.60       90.78    101.46 o
  17   5  -5      463.11      451.22    125.49 o
  19   5  -5     1774.76     1636.66    178.88 o
  21   5  -5     1736.12     1748.80    189.56 o
  23   5  -5      596.29      584.71    160.20 o
  25   5  -5      189.30      165.54    149.52 o
  27   5  -5      195.13      363.11    165.54 o
   2   6  -5    16062.96    15095.75    523.31 o
   4   6  -5     4534.56     4266.54    202.91 o
   6   6  -5    16703.70    16788.48    576.70 o
   8   6  -5     9262.45     9245.95    363.11 o
  10   6  -5     2122.64     2005.11    157.53 o
  12   6  -5      490.07      485.93    104.13 o
  14   6  -5     2995.54     3000.99    208.25 o
  16   6  -5    11118.04    10570.23    443.21 o
  18   6  -5     2350.24     2178.66    202.91 o
  20   6  -5     4448.02     4621.64    275.00 o
  22   6  -5     2432.71     2795.41    234.95 o
  24   6  -5      671.01      630.10    173.55 o
  26   6  -5       26.30       32.04    146.85 o
   1   7  -5     7701.49     7561.22    296.36 o
   3   7  -5     1369.73     1508.51    112.14 o
   5   7  -5     2342.33     2528.42    146.85 o
   7   7  -5    13111.47    12999.86    472.58 o
   9   7  -5     2308.90     2194.68    165.54 o
  11   7  -5       49.99      -21.36     80.10 o
  13   7  -5     5780.30     5497.37    275.00 o
  15   7  -5     6324.43     6258.30    307.04 o
  17   7  -5     3840.28     3788.62    253.64 o
  19   7  -5      142.93       82.77    112.14 o
  21   7  -5     2223.52     2320.16    224.27 o
  23   7  -5     3955.02     3799.30    269.66 o
  25   7  -5     1473.65     1116.03    202.91 o
   2   8  -5     2358.29     2434.97    162.87 o
   4   8  -5     7414.57     7118.02    288.35 o
   6   8  -5     3689.34     3361.43    189.56 o
   8   8  -5       66.65      -10.68     77.43 o
  10   8  -5      157.42       74.76     88.11 o
  12   8  -5      313.11      421.85    109.47 o
  14   8  -5      536.73      755.59    128.16 o
  16   8  -5     4671.85     4608.29    269.66 o
  18   8  -5     1745.84     1684.72    184.22 o
  20   8  -5      275.55      293.69    133.50 o
  22   8  -5      839.63      728.89    160.20 o
  24   8  -5     2946.68     2811.43    266.99 o
   1   9  -5     1150.25     1067.97    112.14 o
   3   9  -5     2928.93     2966.28    181.55 o
   5   9  -5      705.34      833.02    104.13 o
   7   9  -5      303.68      194.90     85.44 o
   9   9  -5      724.50      755.59    109.47 o
  11   9  -5      806.98      817.00    122.82 o
  13   9  -5      195.07       80.10     98.79 o
  15   9  -5     1976.05     2151.96    192.23 o
  17   9  -5     2725.47     2595.17    221.60 o
  19   9  -5      407.88      560.68    133.50 o
  21   9  -5     1251.25      902.43    170.88 o
  23   9  -5     1090.37     1198.80    192.23 o
   2  10  -5     1404.85     1529.87    128.16 o
   4  10  -5      965.13     1067.97    114.81 o
   6  10  -5      205.87      240.29     88.11 o
   8  10  -5     1047.08     1017.24    122.82 o
  10  10  -5     1177.79     1140.06    133.50 o
  12  10  -5     3305.19     3433.52    218.93 o
  14  10  -5     1881.12     1698.07    173.55 o
  16  10  -5      701.98      664.81    141.51 o
  18  10  -5     1768.37     1666.03    192.23 o
  20  10  -5      972.92      536.65    157.53 o
  22  10  -5      919.10      873.07    176.21 o
   3  11  -5     2526.42     2234.73    160.20 o
   5  11  -5     1101.38     1193.46    125.49 o
   7  11  -5       47.66       77.43     85.44 o
   9  11  -5     2409.68     2360.21    181.55 o
  11  11  -5     5312.45     5040.82    264.32 o
  13  11  -5     4668.15     4490.81    266.99 o
  15  11  -5      548.86      389.81    130.83 o
  17  11  -5     2683.25     2250.75    216.26 o
  19  11  -5     1437.40     1332.29    184.22 o
   2  12  -5      346.81      453.89     98.79 o
   4  12  -5     1518.06     1396.37    136.17 o
   6  12  -5     1752.45     1802.20    154.86 o
   8  12  -5      952.82      918.45    128.16 o
  10  12  -5     1981.80     2053.17    178.88 o
  12  12  -5     2137.60     2135.94    189.56 o
  14  12  -5      606.92      555.34    138.84 o
  16  12  -5      291.86      232.28    133.50 o
   3  13  -5      746.61      803.65    117.48 o
   5  13  -5      506.95      293.69    109.47 o
   7  13  -5     4416.50     4856.59    253.64 o
   9  13  -5     2347.33     2440.31    194.90 o
  11  13  -5      653.26      808.99    144.18 o
  13  13  -5     2462.47     2304.14    202.91 o
   4  14  -5     1909.70     2245.41    173.55 o
   6  14  -5     2345.80     2175.99    181.55 o
   8  14  -5     1133.65      918.45    141.51 o
 -24   0  -4     2000.59     2042.49    232.28 o
 -22   0  -4     1798.62     1660.69    200.24 o
 -20   0  -4      174.04      312.38    133.50 o
   4   0  -4   102816.61    96349.53   3094.44 o
   6   0  -4    13150.10    13544.52    453.89 o
   8   0  -4      347.45      760.93     77.43 o
  10   0  -4    40110.78    44003.01   1385.69 o
  12   0  -4    51847.01    54231.49   1724.77 o
  14   0  -4    11316.62     9710.51    381.80 o
  16   0  -4    13142.39    12142.81    459.23 o
  18   0  -4    17366.38    17690.91    624.76 o
  20   0  -4     3031.19     3041.04    221.60 o
  22   0  -4     2280.21     2341.52    213.59 o
  24   0  -4     5602.05     5395.92    328.40 o
  26   0  -4     3291.49     3115.80    264.32 o
  28   0  -4      412.08      288.35    168.21 o
 -25   1  -4      338.34      266.99    154.86 o
 -23   1  -4      968.35     1083.80    128.00 o
 -21   1  -4     1010.93     1026.13    119.34 o
 -19   1  -4      983.78     1097.34    160.20 o
 -17   1  -4      576.43      635.44    133.50 o
   3   1  -4      382.75      200.24     58.74 o
   5   1  -4     9850.70     9888.54    234.01 o
   7   1  -4    15176.68    15556.75    368.13 o
   9   1  -4    24288.87    23630.44    591.39 o
  11   1  -4    28683.73    28346.19    673.98 o
  13   1  -4    13004.71    14133.43    353.95 o
  15   1  -4     1913.95     2198.49    122.67 o
  17   1  -4     3843.51     3864.56    208.25 o
  19   1  -4     3335.95     3555.00    173.66 o
  21   1  -4     1675.71     1833.58    130.10 o
  23   1  -4      829.12      940.46    116.87 o
  25   1  -4     2804.09     2853.01    178.40 o
  27   1  -4      676.95      838.36    186.89 o
  29   1  -4      155.19      240.29    176.21 o
 -24   2  -4     1369.85     1404.38    200.24 o
 -22   2  -4      447.52      473.60    105.67 o
 -20   2  -4      956.51     1137.39    157.53 o
 -18   2  -4     4995.43     5099.55    283.01 o
 -16   2  -4     5977.34     5884.51    275.00 o
 -14   2  -4     7354.96     6543.98    304.37 o
   2   2  -4    30842.16    29697.56    902.43 o
   4   2  -4      968.32      857.05     77.43 o
   6   2  -4    16260.31    15180.43    421.85 o
   8   2  -4    10920.17    11247.84    281.13 o
  10   2  -4     5964.59     6080.07    178.88 o
  12   2  -4     7460.82     7110.01    291.02 o
  14   2  -4     5707.19     6433.91    198.12 o
  16   2  -4     1300.98     1194.99     92.28 o
  18   2  -4     1537.81     1615.41    112.22 o
  20   2  -4      531.98      539.96     87.41 o
  22   2  -4     2358.84     2370.96    148.19 o
  24   2  -4      789.08      822.58    119.34 o
  26   2  -4     1356.51     1519.19    213.59 o
  28   2  -4      714.08      608.74    186.89 o
 -23   3  -4     1954.58     1612.63    213.59 o
 -19   3  -4     1291.07     1281.56    168.21 o
 -17   3  -4     4582.40     4576.25    245.63 o
 -15   3  -4     1445.88     1957.05    160.20 o
 -13   3  -4     2212.59     2197.35    160.20 o
 -11   3  -4    10228.45     9873.38    384.47 o
  -9   3  -4     4544.93     4600.28    208.25 o
  -7   3  -4     2031.42     2421.62    141.51 o
   1   3  -4     5107.70     4893.97    202.91 o
   3   3  -4    28372.71    28004.83    899.76 o
   5   3  -4     7752.51     7967.05    288.35 o
   7   3  -4     2862.82     2397.59    144.18 o
   9   3  -4     9920.12     9654.44    336.41 o
  11   3  -4     9885.35    10470.58    263.99 o
  13   3  -4     2786.57     2672.74    142.84 o
  15   3  -4     2641.02     2471.97    130.96 o
  17   3  -4     1098.68     1193.84    142.84 o
  19   3  -4       72.92       23.62     71.83 o
  21   3  -4     2825.59     2701.45    228.28 o
  23   3  -4      469.94      555.34    160.20 o
  25   3  -4     2063.06     1828.90    229.61 o
  27   3  -4      109.72     -165.54    149.52 o
 -16   4  -4     3970.54     4125.03    232.28 o
 -14   4  -4     3517.67     3361.43    194.90 o
 -12   4  -4     4608.09     4560.23    226.94 o
 -10   4  -4     1088.69     1156.08    104.13 o
  -8   4  -4     7039.82     6877.72    258.98 o
  -6   4  -4     6037.73     6071.41    232.28 o
  -4   4  -4      786.91      913.11     74.76 o
   2   4  -4     6123.49     5585.48    213.59 o
   4   4  -4    43871.84    45869.29   1428.41 o
   6   4  -4     5919.29     6640.10    264.32 o
   8   4  -4     8272.94     8282.10    304.37 o
  10   4  -4    11400.08    12063.89    294.70 o
  12   4  -4    17232.68    17281.30    424.17 o
  14   4  -4     1446.88     1571.59    116.14 o
  16   4  -4     1307.48     1165.30     89.71 o
  18   4  -4     6672.36     6628.14    217.31 o
  20   4  -4     4684.60     4634.99    299.03 o
  22   4  -4      333.28      275.00    144.18 o
  24   4  -4      484.57      899.76    170.88 o
  26   4  -4     2309.51     2026.47    234.95 o
  28   4  -4     1682.09     1553.90    232.28 o
 -11   5  -4     8878.71     8952.25    339.08 o
  -9   5  -4     6192.81     6215.58    245.63 o
  -7   5  -4    29074.79    29665.52    955.83 o
   1   5  -4    18380.48    18086.06    603.40 o
   3   5  -4     7608.91     7606.61    272.33 o
   5   5  -4    11189.80    11448.63    397.82 o
   7   5  -4    18235.65    18467.86    638.11 o
   9   5  -4    10723.83    10247.17    384.47 o
  11   5  -4     4709.79     5054.17    242.96 o
  13   5  -4     8627.56     8186.91    353.76 o
  15   5  -4      562.64      825.01    128.16 o
  17   5  -4     5665.50     5804.41    301.70 o
  19   5  -4     6844.89     6039.37    336.41 o
  21   5  -4     5047.20     5366.55    304.37 o
  23   5  -4       27.51     -109.47    136.17 o
  25   5  -4     2621.67     2811.43    261.65 o
  27   5  -4     3180.56     2995.65    285.68 o
   0   6  -4     7920.30     7296.90    280.34 o
   2   6  -4    16532.54    16497.46    552.67 o
   4   6  -4     6281.64     6068.74    237.62 o
   6   6  -4     4056.37     4517.51    202.91 o
   8   6  -4     3186.52     3398.81    176.21 o
  10   6  -4     7676.69     8519.73    333.74 o
  12   6  -4     6848.69     6455.88    291.02 o
  14   6  -4       52.90      253.64     96.12 o
  16   6  -4     2494.29     2720.65    213.59 o
  18   6  -4     2528.75     2208.03    202.91 o
  20   6  -4     1344.28     1468.46    181.55 o
  22   6  -4      201.53      216.26    133.50 o
  24   6  -4     1688.33     2146.62    232.28 o
  26   6  -4     3031.33     2512.40    258.98 o
   1   7  -4    10421.41    10992.08    389.81 o
   3   7  -4    18010.36    19028.54    630.10 o
   5   7  -4    28185.99    29323.77    953.16 o
   7   7  -4    17518.93    17180.96    595.39 o
   9   7  -4    13859.64    13848.89    504.62 o
  11   7  -4     8377.50     8477.01    344.42 o
  13   7  -4     1286.00     1516.52    149.52 o
  15   7  -4      561.69      582.04    122.82 o
  17   7  -4     5014.71     4450.76    261.65 o
  19   7  -4     3420.39     3591.05    261.65 o
  21   7  -4     1448.96      993.21    170.88 o
  23   7  -4     1667.27     1417.73    202.91 o
  25   7  -4     1130.57     1188.12    208.25 o
   0   8  -4    10633.22    10725.08    384.47 o
   2   8  -4     4211.17     3850.03    184.22 o
   4   8  -4      550.31      624.76     82.77 o
   6   8  -4     3217.42     3161.19    178.88 o
   8   8  -4     2990.09     2840.80    176.21 o
  10   8  -4     3874.46     3898.09    208.25 o
  12   8  -4      975.12     1182.78    136.17 o
  14   8  -4     1655.70     1732.78    165.54 o
  16   8  -4     2426.01     2717.98    213.59 o
  18   8  -4     2911.88     3342.74    242.96 o
  20   8  -4      940.95      963.84    168.21 o
  22   8  -4     1212.87     1033.26    178.88 o
  24   8  -4      109.08      -48.06    138.84 o
   1   9  -4      354.60      539.32     82.77 o
   3   9  -4     4729.07     5353.20    226.94 o
   5   9  -4     1530.11     1655.35    122.82 o
   7   9  -4       14.31       -2.67     77.43 o
   9   9  -4     1757.58     1748.80    141.51 o
  11   9  -4      486.56      483.26    106.80 o
  13   9  -4      904.21      720.88    128.16 o
  15   9  -4     1592.80     1804.87    176.21 o
  17   9  -4     4066.25     3801.97    256.31 o
  19   9  -4     1326.42     1172.10    173.55 o
  21   9  -4      106.40        8.01    136.17 o
  23   9  -4      440.42      736.90    173.55 o
   0  10  -4      155.60      141.51     72.09 o
   2  10  -4     1765.33     1740.79    125.49 o
   4  10  -4     6589.83     6650.78    275.00 o
   6  10  -4     1076.98      966.51    109.47 o
   8  10  -4     2498.88     2336.18    176.21 o
  10  10  -4     8525.83     8679.92    365.78 o
  12  10  -4     4900.73     4525.52    258.98 o
  14  10  -4     2163.07     2285.45    189.56 o
  16  10  -4     5091.50     5807.08    299.03 o
  18  10  -4     6518.78     6469.22    336.41 o
  20  10  -4     1625.84     1447.10    194.90 o
  22  10  -4      347.78      533.98    152.19 o
   1  11  -4     1604.72     1564.58    128.16 o
   3  11  -4     5675.06     5313.15    248.30 o
   5  11  -4     2657.72     2685.94    173.55 o
   7  11  -4      324.62      515.30    101.46 o
   9  11  -4     4364.48     4327.95    242.96 o
  11  11  -4     1751.64     1802.20    165.54 o
  13  11  -4     2350.01     2402.93    194.90 o
  15  11  -4       46.42      101.46    117.48 o
  17  11  -4      871.54      694.18    149.52 o
  19  11  -4     1913.95     1890.31    213.59 o
   2  12  -4     1486.39     1257.53    122.82 o
   4  12  -4     1713.96     1895.65    144.18 o
   6  12  -4      162.59      224.27     90.78 o
   8  12  -4      394.94      288.35    101.46 o
  10  12  -4      173.82      427.19    114.81 o
  12  12  -4      466.02      528.64    128.16 o
  14  12  -4      429.97      477.92    130.83 o
  16  12  -4      793.18      710.20    152.19 o
   3  13  -4      154.64      130.83     90.78 o
   5  13  -4      578.85      437.87    106.80 o
   7  13  -4      181.02       26.70     96.12 o
   9  13  -4      607.36      558.01    122.82 o
  11  13  -4       93.16      208.25    114.81 o
  13  13  -4      305.18      293.69    125.49 o
   4  14  -4      331.87      309.71    106.80 o
   6  14  -4     1809.15     1524.53    152.19 o
   8  14  -4     3261.43     3991.54    232.28 o
  10  14  -4      251.45      288.35    117.48 o
 -25   1  -3     2469.26     2609.15    180.29 o
 -23   1  -3     2199.12     1957.95    157.53 o
 -21   1  -3      747.23      819.42    110.33 o
 -19   1  -3     8989.54     9582.36    424.52 o
 -17   1  -3    11180.68    10845.23    443.21 o
 -15   1  -3     4302.21     4400.03    250.97 o
   3   1  -3     3603.17     3222.60    141.51 o
   5   1  -3      468.43      316.13     37.20 o
   7   1  -3      334.18      248.22     45.39 o
   9   1  -3      496.44      446.90     62.74 o
  11   1  -3     5289.69     5314.83    166.87 o
  13   1  -3     2913.97     2740.01    197.57 o
  15   1  -3     7192.42     8279.58    238.55 o
  17   1  -3     5125.95     4994.02    187.84 o
  19   1  -3     2478.08     2845.53    156.66 o
  21   1  -3     3269.73     3130.04    165.12 o
  23   1  -3    10076.66     9899.07    311.51 o
  25   1  -3     2355.74     2353.56    164.99 o
  27   1  -3     1113.95     1057.29    202.91 o
  29   1  -3     2260.53     2467.01    272.33 o
 -24   2  -3     4519.73     4795.18    323.06 o
 -22   2  -3     1543.95     1627.25    170.88 o
 -20   2  -3     3990.74     4263.87    269.66 o
 -18   2  -3     9603.09     9686.48    413.84 o
 -16   2  -3     3411.59     3687.16    226.94 o
 -14   2  -3     2786.26     3043.71    194.90 o
 -12   2  -3    19367.24    20133.89    678.16 o
   2   2  -3    36358.10    34786.43   1124.04 o
   4   2  -3    91393.66    90881.53   2806.09 o
   6   2  -3    16650.28    18309.78    632.77 o
   8   2  -3     3330.32     3383.01    116.32 o
  10   2  -3     3368.92     3358.21    185.56 o
  12   2  -3    10719.12    10442.45    333.74 o
  14   2  -3    16448.24    18469.06    455.86 o
  16   2  -3     6203.46     6571.40    230.95 o
  18   2  -3      621.90      653.79    118.81 o
  20   2  -3     2512.02     2093.39    132.61 o
  22   2  -3     4317.86     4689.88    210.92 o
  24   2  -3     4609.22     4357.34    476.58 o
  26   2  -3      267.55      299.03    165.54 o
  28   2  -3     1615.28     2298.80    258.98 o
 -25   3  -3      910.49     1038.60    197.57 o
 -23   3  -3       85.97      194.90    146.85 o
 -21   3  -3     1320.78     1284.23    168.21 o
 -19   3  -3     2968.01     3006.33    221.60 o
 -17   3  -3     2042.86     2389.58    184.22 o
 -15   3  -3     1690.22     2042.49    162.87 o
 -13   3  -3     2649.56     2440.31    170.88 o
 -11   3  -3     8999.20     8599.82    339.08 o
  -9   3  -3     5914.31     6148.83    253.64 o
  -7   3  -3     4102.31     4546.88    181.55 o
  -5   3  -3     5065.13     4087.65    170.88 o
  -3   3  -3    22882.57    22088.28    680.83 o
   1   3  -3    12816.53    12938.45    427.19 o
   3   3  -3     3953.69     3599.06    154.86 o
   5   3  -3    31987.68    31390.29   1011.90 o
   7   3  -3    29583.15    32484.72    732.40 o
   9   3  -3    17432.98    17721.72    419.80 o
  11   3  -3     5841.99     6271.46    180.50 o
  13   3  -3    60997.26    60611.65   1376.23 o
  15   3  -3    25147.73    26083.01    611.55 o
  17   3  -3      430.52      544.25     77.13 o
  19   3  -3     5845.66     5845.97    212.23 o
  21   3  -3     6169.91     6405.26    230.99 o
  23   3  -3     2025.16     1810.21    210.92 o
  25   3  -3      460.26      355.10    162.87 o
  27   3  -3     1443.31     1604.62    224.27 o
 -24   4  -3      123.51      138.84    149.52 o
 -18   4  -3     1704.85     2224.05    181.55 o
 -16   4  -3     3824.59     3529.64    221.60 o
 -14   4  -3      346.23      512.63    101.46 o
 -12   4  -3     2008.61     2277.44    149.52 o
 -10   4  -3     2434.57     2370.89    138.84 o
  -8   4  -3     7881.04     7385.01    272.33 o
  -6   4  -3    13199.04    14067.83    467.24 o
  -4   4  -3     9937.51    10992.08    347.09 o
   0   4  -3    17491.32    17338.48   1106.68 o
   2   4  -3     1591.07     1976.24    133.50 o
   4   4  -3     9758.08     9173.86    320.39 o
   6   4  -3    51123.03    49492.37   1588.60 o
   8   4  -3    49809.73    55606.50   1695.40 o
  10   4  -3     4519.33     3950.26    127.01 o
  12   4  -3    29004.32    30333.47    706.71 o
  14   4  -3    14013.06    14592.58    472.58 o
  16   4  -3      187.16      268.53     67.35 o
  18   4  -3     2036.25     2058.27    186.89 o
  20   4  -3     5334.54     5492.03    309.71 o
  22   4  -3     3241.33     3249.30    266.99 o
  24   4  -3      151.76      133.50    146.85 o
  26   4  -3     1135.77     1043.94    202.91 o
  28   4  -3      663.55      475.25    181.55 o
 -13   5  -3     2074.95     2135.94    154.86 o
 -11   5  -3     3011.81     3273.33    165.54 o
  -9   5  -3     2882.06     2984.97    149.52 o
  -7   5  -3     3681.99     4039.59    165.54 o
  -1   5  -3     2572.14     2894.20    136.17 o
   1   5  -3      293.05      362.48     44.05 o
   3   5  -3     4329.40     3652.15    153.52 o
   5   5  -3     7694.02     7694.72    280.34 o
   7   5  -3       43.52      213.59     66.75 o
   9   5  -3       91.56      101.46     72.09 o
  11   5  -3     4530.08     3962.17    216.26 o
  13   5  -3      157.50      153.52     46.72 o
  15   5  -3     1509.76     1407.05    144.18 o
  17   5  -3      956.39      891.75    138.84 o
  19   5  -3     2559.54     2667.25    221.60 o
  21   5  -3     1454.21     1364.33    178.88 o
  23   5  -3      824.14     1166.76    181.55 o
  25   5  -3       82.17      120.15    154.86 o
  27   5  -3      280.84      291.02    168.21 o
  -2   6  -3     5239.07     5796.40    226.94 o
   0   6  -3    12070.21    12911.93    459.23 o
   2   6  -3     1141.25      974.38    138.84 o
   4   6  -3    14507.72    14734.52    368.45 o
   6   6  -3    14827.42    14991.62    507.29 o
   8   6  -3     3046.25     2707.30    170.88 o
  10   6  -3      526.56      622.09     96.12 o
  12   6  -3     5383.07     4942.03    258.98 o
  14   6  -3     5335.71     5345.19    266.99 o
  16   6  -3     3729.31     4154.40    250.97 o
  18   6  -3     3775.21     3150.51    229.61 o
  20   6  -3     6758.05     6693.50    357.77 o
  22   6  -3      871.19      544.66    152.19 o
  24   6  -3      977.23     1140.06    192.23 o
  26   6  -3     1590.90     1588.60    232.28 o
  -3   7  -3     4809.52     5011.45    213.59 o
  -1   7  -3    15819.66    16067.80    913.11 o
   1   7  -3     5914.81     6158.39    472.58 o
   3   7  -3     1015.17      995.95     58.53 o
   5   7  -3    11723.68    12730.09    408.50 o
   7   7  -3    10201.83    10070.95    379.13 o
   9   7  -3     1581.89     1946.37    157.53 o
  11   7  -3     2663.97     2779.39    186.89 o
  13   7  -3     2479.01     2461.67    181.55 o
  15   7  -3     4653.97     4167.75    261.65 o
  17   7  -3     1630.60     1238.84    157.53 o
  19   7  -3      422.64      584.71    146.85 o
  21   7  -3     3136.36     2707.30    237.62 o
  23   7  -3     1314.06     1289.57    197.57 o
  25   7  -3     1078.30      998.55    194.90 o
   0   8  -3     1224.11     1206.88    118.81 o
   2   8  -3     7210.32     7191.71    188.79 o
   4   8  -3     6823.67     7494.48    285.68 o
   6   8  -3     4359.71     4370.67    202.91 o
   8   8  -3     1153.12     1337.63    117.48 o
  10   8  -3      907.84      846.37    112.14 o
  12   8  -3      690.26     1126.71    130.83 o
  14   8  -3      437.75      485.93    114.81 o
  16   8  -3     1923.67     1842.25    181.55 o
  18   8  -3     1046.06     1113.36    160.20 o
  20   8  -3     1123.98     1041.27    168.21 o
  22   8  -3     4202.82     3972.85    291.02 o
  24   8  -3     1816.54     1679.38    224.27 o
  -1   9  -3     1313.22     1180.11     96.12 o
   1   9  -3     3212.53     3300.03    165.54 o
   3   9  -3     1393.45     1367.00    101.46 o
   5   9  -3      719.59      873.07     93.45 o
   7   9  -3     1425.87     1417.73    117.48 o
   9   9  -3      430.52      563.35     98.79 o
  11   9  -3      821.78      467.24    106.80 o
  13   9  -3      888.81     1022.58    133.50 o
  15   9  -3     2915.34     3091.77    221.60 o
  17   9  -3     1212.25     1308.26    170.88 o
  19   9  -3      229.79      226.94    130.83 o
  21   9  -3     1374.97     1569.92    197.57 o
  23   9  -3     1172.91     1132.05    192.23 o
   0  10  -3      761.77      691.51     85.44 o
   2  10  -3     2831.21     2902.21    162.87 o
   4  10  -3     4246.23     3815.32    189.56 o
   6  10  -3     1594.15     1609.96    128.16 o
   8  10  -3     1306.75     1364.33    128.16 o
  10  10  -3     4367.30     4266.54    234.95 o
  12  10  -3     1508.00     1537.88    154.86 o
  14  10  -3     2274.61     2370.89    200.24 o
  16  10  -3     2137.42     2138.61    200.24 o
  18  10  -3      691.87      694.18    152.19 o
  20  10  -3      626.92      520.64    154.86 o
   1  11  -3     4808.01     4781.83    213.59 o
   3  11  -3     3587.37     3783.28    184.22 o
   5  11  -3      804.40      779.62    104.13 o
   7  11  -3     2909.44     2982.30    186.89 o
   9  11  -3     6334.20     7032.58    307.04 o
  11  11  -3     3489.11     3380.12    218.93 o
  13  11  -3      873.55      857.05    136.17 o
  15  11  -3     4489.17     4047.60    264.32 o
  17  11  -3     2991.73     2766.04    232.28 o
  19  11  -3      505.92      411.17    149.52 o
   2  12  -3      538.82      600.73     93.45 o
   4  12  -3     1939.44     1604.62    130.83 o
   6  12  -3      226.03      240.29     88.11 o
   8  12  -3     2585.29     2688.61    192.23 o
  10  12  -3     1557.76     1943.70    165.54 o
  12  12  -3     1072.20      990.54    146.85 o
  14  12  -3     1092.35     1100.01    157.53 o
  16  12  -3     1618.22     1342.97    176.21 o
   1  13  -3     2141.84     1946.37    157.53 o
   3  13  -3      465.34      445.88     96.12 o
   5  13  -3     3170.15     3155.85    200.24 o
   7  13  -3     3717.64     3457.55    208.25 o
   9  13  -3      784.65      680.83    120.15 o
  11  13  -3     2427.14     2504.39    197.57 o
  13  13  -3     2539.83     2536.43    205.58 o
   2  14  -3     1144.67     1108.02    122.82 o
   4  14  -3     1894.48     1911.67    154.86 o
   6  14  -3     2977.79     3727.21    224.27 o
   8  14  -3     1177.91     1361.66    149.52 o
  10  14  -3      949.69      859.72    141.51 o
 -26   0  -2      240.88       50.73    149.52 o
 -24   0  -2     1641.78     2090.55    216.26 o
 -22   0  -2     3340.16     3486.92    261.65 o
 -20   0  -2     2371.57     2445.65    218.93 o
 -18   0  -2      870.88      993.21    149.52 o
 -16   0  -2     1011.91      915.78    136.17 o
   2   0  -2   250290.20   242853.59   7924.33 o
   4   0  -2    21938.13    17923.20    595.39 o
   6   0  -2   140194.00   138884.08   4237.17 o
   8   0  -2    43126.30    36626.01   1201.47 o
  10   0  -2    48262.43    50058.40   1561.91 o
  12   0  -2    13811.13    15528.28    531.31 o
  14   0  -2    15826.90    15707.16    560.68 o
  16   0  -2     9978.79    10313.92    408.50 o
  18   0  -2     1678.92     1666.03    168.21 o
  20   0  -2       66.45      157.53    122.82 o
  22   0  -2     2437.39     3097.11    242.96 o
  24   0  -2     3931.00     4074.30    304.37 o
  26   0  -2     2106.00     1823.56    216.26 o
  28   0  -2      143.53      -16.02    157.53 o
 -25   1  -2      628.28      671.42    119.34 o
 -23   1  -2     1346.09     1403.01    156.19 o
 -21   1  -2     3269.80     3305.75    172.68 o
 -19   1  -2     2070.02     2168.40    220.27 o
 -17   1  -2      415.67      614.08    122.82 o
 -15   1  -2     4609.29     4207.80    232.28 o
 -13   1  -2    10652.22    11397.90    427.19 o
   1   1  -2    58496.71    58524.73   1847.59 o
   3   1  -2    26193.52    26660.79    796.97 o
   5   1  -2    12024.18    13208.04    306.68 o
   7   1  -2    39717.09    39435.66    869.39 o
   9   1  -2    48669.94    49956.81   1138.41 o
  11   1  -2    25537.49    25406.38   1005.23 o
  13   1  -2     7938.62     7669.82    219.94 o
  15   1  -2     2148.50     2130.73    117.98 o
  17   1  -2     2555.26     2791.36    151.90 o
  19   1  -2     2677.42     2703.18    186.89 o
  21   1  -2      796.48      779.21    108.44 o
  23   1  -2     3708.21     3831.68    297.70 o
  25   1  -2     2968.66     2856.61    177.43 o
  27   1  -2      660.03      464.57    178.88 o
 -26   2  -2      438.14      413.84    173.55 o
 -24   2  -2     1223.08     1350.61    209.59 o
 -22   2  -2     2902.48     3204.41    180.11 o
 -20   2  -2     2095.61     2093.96    140.64 o
 -18   2  -2     1187.43     1172.10    144.18 o
 -16   2  -2     4899.30     4899.31    250.97 o
 -14   2  -2     4601.07     4597.61    240.29 o
 -12   2  -2     6860.81     7288.89    291.02 o
 -10   2  -2     5250.05     4909.99    224.27 o
  -8   2  -2    21604.11    19997.73    696.85 o
  -6   2  -2    21084.11    20526.37    686.17 o
  -4   2  -2      600.86      611.41     61.41 o
  -2   2  -2    19115.95    18969.81    619.42 o
   0   2  -2    11033.72    11863.17    388.47 o
   2   2  -2     3556.59     4034.87    109.45 o
   4   2  -2    11851.58    11817.68    279.24 o
   6   2  -2     3830.47     3731.92    113.65 o
   8   2  -2     3237.06     3792.58    123.92 o
  10   2  -2    16884.85    17573.25    420.96 o
  12   2  -2     3052.19     3244.55    144.18 o
  14   2  -2     2093.45     2590.96    121.50 o
  16   2  -2      868.66     1070.62    137.50 o
  18   2  -2     1572.13     1566.80    116.00 o
  20   2  -2     5295.81     5808.53    219.65 o
  22   2  -2     1634.97     1487.02    128.00 o
  24   2  -2     1312.65     1350.99    221.60 o
  26   2  -2     3865.15     3962.17    299.03 o
  28   2  -2      445.44       64.08    165.54 o
 -25   3  -2     1826.25     1818.22    229.61 o
 -23   3  -2      427.80      638.11    168.21 o
 -21   3  -2     1977.40     1812.88    192.23 o
 -19   3  -2     3291.34     3436.19    232.28 o
 -17   3  -2      416.41      363.11    112.14 o
 -15   3  -2     1007.72     1067.97    130.83 o
 -13   3  -2     6144.41     5865.82    275.00 o
 -11   3  -2     7471.34     7801.52    307.04 o
  -9   3  -2     1576.53     1892.98    125.49 o
  -7   3  -2     7091.79     6696.17    253.64 o
  -5   3  -2    11192.61    11811.74    389.81 o
  -3   3  -2      167.49      229.61     37.38 o
  -1   3  -2     5901.27     6466.55    221.60 o
   1   3  -2    17554.18    17302.64    387.02 o
   3   3  -2    10639.95    10254.12    236.93 o
   5   3  -2     4766.22     5406.60    210.92 o
   7   3  -2     1005.89      740.80     47.37 o
   9   3  -2     4087.91     4559.61    137.47 o
  11   3  -2     8276.52     7601.84    207.44 o
  13   3  -2     4410.44     4352.87    152.61 o
  15   3  -2     2893.51     2522.59    130.70 o
  17   3  -2      919.29      997.39     91.20 o
  19   3  -2     2969.38     2757.88    149.00 o
  21   3  -2     2695.26     2674.92    174.88 o
  23   3  -2     1930.73     1679.38    213.59 o
  25   3  -2      447.44      349.76    168.21 o
  27   3  -2     1646.48     1324.28    224.27 o
 -24   4  -2     1380.99     1019.91    192.23 o
 -18   4  -2      669.85      686.17    122.82 o
 -16   4  -2     8137.68     7817.54    339.08 o
 -14   4  -2     5006.99     4974.07    240.29 o
 -12   4  -2      145.03      266.99     74.76 o
 -10   4  -2     2390.66     2301.47    144.18 o
  -8   4  -2    13057.39    12674.13    437.87 o
  -6   4  -2     5357.56     5895.19    213.59 o
  -2   4  -2     1283.60     1027.92     72.09 o
   0   4  -2     2206.03     1420.79     72.28 o
   2   4  -2     4315.28     5133.38    116.09 o
   4   4  -2     2602.34     2527.59     75.41 o
   6   4  -2     1033.98      896.49     62.87 o
   8   4  -2     5955.50     6222.73    138.89 o
  10   4  -2    10206.33    11682.82    287.12 o
  12   4  -2    11785.17    11436.56    291.97 o
  14   4  -2     2213.10     2048.94    111.20 o
  16   4  -2     4214.83     4159.60    262.99 o
  18   4  -2     4657.50     4486.50    180.11 o
  20   4  -2     1791.33     1367.00    176.21 o
  22   4  -2     1032.37      827.68    160.20 o
  24   4  -2     1433.61     1380.35    208.25 o
  26   4  -2     2376.71     2442.98    258.98 o
 -15   5  -2    10068.31    10663.67    403.16 o
 -13   5  -2     6585.49     6656.12    277.67 o
 -11   5  -2     4017.40     4343.97    192.23 o
  -9   5  -2    17110.12    17106.20    568.69 o
  -7   5  -2    11016.87    12097.42    384.47 o
  -3   5  -2     4281.45     5267.76    189.56 o
  -1   5  -2    12204.99    12202.35    244.23 o
   1   5  -2    11110.41    12228.69    243.27 o
   3   5  -2     9932.67    10439.71    214.04 o
   5   5  -2     3047.83     3198.51     91.51 o
   7   5  -2     3184.56     3118.28    121.88 o
   9   5  -2    15714.91    14551.61    379.96 o
  11   5  -2    12428.76    13401.76    419.18 o
  13   5  -2     6660.98     6618.65    189.62 o
  15   5  -2     1656.05     2082.54    173.55 o
  17   5  -2    13624.37    12962.48    517.97 o
  19   5  -2     8552.28     8119.24    379.13 o
  21   5  -2      348.01      384.47    136.17 o
  23   5  -2     2119.20     2186.67    232.28 o
  25   5  -2     6490.41     5956.60    371.12 o
  27   5  -2     2243.71     1983.75    253.64 o
  -4   6  -2     5909.97     6549.32    242.96 o
  -2   6  -2     1030.84      934.47     59.40 o
   0   6  -2    25802.47    28885.59    547.95 o
   2   6  -2     8985.23     7903.98    171.41 o
   4   6  -2     8352.50     9782.08    205.32 o
   6   6  -2     3769.78     3823.34    137.27 o
   8   6  -2    10190.46     9915.81    289.69 o
  10   6  -2     3865.32     3908.77    152.40 o
  12   6  -2     1149.27     1110.69    122.82 o
  14   6  -2      603.69      707.53    120.15 o
  16   6  -2     3546.14     3374.78    218.93 o
  18   6  -2     1721.63     1786.18    181.55 o
  20   6  -2      488.41      368.45    133.50 o
  22   6  -2      926.50      806.32    176.21 o
  24   6  -2     1093.27     1444.43    213.59 o
  26   6  -2     1912.64     1791.52    245.63 o
  -5   7  -2    14045.92    15154.49    491.27 o
  -3   7  -2     7077.87     7624.20    209.69 o
  -1   7  -2    11563.66    11393.83    263.38 o
   1   7  -2    11052.56    11487.70    233.80 o
   3   7  -2    11546.64    12183.49    249.13 o
   5   7  -2    19090.59    19756.29    557.30 o
   7   7  -2     9983.02    10275.60    289.06 o
   9   7  -2     4120.32     3665.43    146.87 o
  11   7  -2      955.96     1037.03     91.73 o
  13   7  -2     2802.26     2595.17    194.90 o
  15   7  -2     3769.14     4050.27    237.62 o
  17   7  -2     2750.13     2872.84    224.27 o
  19   7  -2     1303.60     1172.10    168.21 o
  21   7  -2      922.63      814.33    165.54 o
  23   7  -2      258.93      293.69    152.19 o
  25   7  -2      290.81      296.36    170.88 o
  -2   8  -2    10169.46    10694.44    288.04 o
   0   8  -2     9548.03     9349.25    201.51 o
   2   8  -2     2276.15     2171.91    114.83 o
   4   8  -2     2691.43     2844.47    146.23 o
   6   8  -2      849.64     1020.65     82.86 o
   8   8  -2     3222.14     3273.53    323.06 o
  10   8  -2      322.06      213.52     70.49 o
  12   8  -2     3495.59     3742.04    168.71 o
  14   8  -2     2450.75     2386.91    192.23 o
  16   8  -2     2910.26     2659.24    213.59 o
  18   8  -2     2421.79     2341.52    210.92 o
  20   8  -2     1141.98     1302.92    176.21 o
  22   8  -2      148.04       18.69    138.84 o
  24   8  -2      177.49       40.05    152.19 o
  -1   9  -2     3819.50     4168.72    151.96 o
   1   9  -2     6034.49     5798.29    186.61 o
   3   9  -2     6009.28     6261.13    198.92 o
   5   9  -2      115.76       92.66     56.25 o
   7   9  -2     3744.68     4003.68    164.37 o
   9   9  -2     4661.08     4134.57    174.95 o
  11   9  -2     1569.78     1792.66    119.32 o
  13   9  -2      197.56      200.24     98.79 o
  15   9  -2     2063.06     2167.98    189.56 o
  17   9  -2     1403.80     1126.71    160.20 o
  19   9  -2      129.53       66.75    125.49 o
  21   9  -2     1474.83     1332.29    194.90 o
  23   9  -2      242.71       -5.34    146.85 o
   0  10  -2     3232.78     3139.06    134.96 o
   2  10  -2     4083.97     4298.01    351.09 o
   4  10  -2     5988.80     5879.28    548.67 o
   6  10  -2     4088.87     4191.44    167.29 o
   8  10  -2    14784.44    15189.31    414.33 o
  10  10  -2     5899.45     6209.95    226.22 o
  12  10  -2      910.03      771.61    128.16 o
  14  10  -2     3413.10     3150.51    224.27 o
  16  10  -2     6348.33     5956.60    312.38 o
  18  10  -2     2902.73     2888.86    237.62 o
  20  10  -2       34.42      -18.69    128.16 o
  -1  11  -2      546.51      464.57     74.76 o
   1  11  -2     2099.86     2213.86    122.50 o
   3  11  -2     6996.10     6961.11    230.95 o
   5  11  -2     1143.62     1074.06     89.99 o
   7  11  -2     2668.82     2542.50    145.21 o
   9  11  -2     3762.65     4119.69    229.61 o
  11  11  -2     2206.07     2365.55    186.89 o
  13  11  -2      801.90      680.83    133.50 o
  15  11  -2     1059.44     1246.85    160.20 o
  17  11  -2     2696.12     2856.82    234.95 o
  19  11  -2      640.07      475.25    152.19 o
   0  12  -2      572.81      525.97     82.77 o
   2  12  -2     1206.21     1425.74    112.14 o
   4  12  -2     1233.42     1385.69    117.48 o
   6  12  -2      572.61      525.97     96.12 o
   8  12  -2      519.24      560.68    106.80 o
  10  12  -2       81.43      288.35    106.80 o
  12  12  -2      923.82      838.36    138.84 o
  14  12  -2     1322.73      982.53    152.19 o
  16  12  -2      673.15      702.19    149.52 o
   1  13  -2      160.66       82.77     74.76 o
   3  13  -2       81.87      133.50     80.10 o
   5  13  -2      885.87      905.10    109.47 o
   7  13  -2     1260.54     1572.58    141.51 o
   9  13  -2       38.68     -109.47     90.78 o
  11  13  -2      134.95       85.44    104.13 o
  13  13  -2      533.42      552.67    130.83 o
   2  14  -2      497.90      611.41     98.79 o
   4  14  -2     2776.37     2755.36    189.56 o
   6  14  -2     2752.61     2688.61    189.56 o
   8  14  -2      449.01      592.72    117.48 o
  10  14  -2      249.30      173.55    114.81 o
 -27   1  -1     1835.92     1623.92    162.87 o
 -25   1  -1     3611.15     3783.54    206.72 o
 -23   1  -1     2375.29     2177.43    156.66 o
 -21   1  -1     1951.04     1998.50    144.42 o
 -19   1  -1     2682.42     2765.98    416.51 o
 -17   1  -1     1638.55     1572.37    249.64 o
 -15   1  -1     4507.71     4632.32    242.96 o
 -13   1  -1    12867.32    12631.41    469.91 o
 -11   1  -1     9898.76    10100.32    376.46 o
  -9   1  -1     9171.12    11240.38    392.48 o
  -1   1  -1      780.94     1794.19     74.76 o
   1   1  -1    34807.31    34290.85    740.07 o
   3   1  -1     6532.72     7164.79    167.07 o
   5   1  -1     1055.70     1563.04     89.44 o
   7   1  -1     5402.85     6357.72    167.99 o
   9   1  -1     5966.78     5780.39    242.96 o
  11   1  -1     3850.56     4342.85    147.26 o
  13   1  -1    17082.64    18502.85    450.27 o
  15   1  -1     9352.70     9558.97    271.84 o
  17   1  -1     5418.98     5533.95    200.12 o
  19   1  -1     4949.24     5377.75    204.78 o
  21   1  -1     3698.05     3846.82    179.32 o
  23   1  -1     1419.45     1433.68    131.20 o
  25   1  -1     2147.35     2121.31    176.21 o
  27   1  -1     1664.04     1644.67    229.61 o
 -26   2  -1     2418.96     1860.94    234.95 o
 -24   2  -1     2514.35     2215.38    160.42 o
 -22   2  -1     2593.28     2644.56    164.12 o
 -20   2  -1    10745.24    10197.38    310.56 o
 -18   2  -1     3289.13     3850.03    226.94 o
 -16   2  -1     1992.42     1997.10    165.54 o
 -14   2  -1     5026.16     5035.48    245.63 o
 -12   2  -1    17302.93    16251.82    606.07 o
 -10   2  -1    11038.05    11373.87    408.50 o
  -8   2  -1      581.51      723.55     80.10 o
  -6   2  -1    14568.61    12666.12    440.54 o
  -4   2  -1    11199.40    11726.30    403.16 o
  -2   2  -1    50920.29    52848.53   1162.01 o
   0   2  -1    20129.72    16729.36    370.97 o
   2   2  -1    14074.40    12605.35    238.31 o
   4   2  -1    17125.24    18683.10    351.86 o
   6   2  -1    21547.46    24355.10    529.89 o
   8   2  -1     9385.36     8434.03    177.70 o
  10   2  -1     1777.06     2299.98    108.25 o
  12   2  -1    28259.47    29705.09    969.18 o
  14   2  -1    16229.27    15462.23    503.28 o
  16   2  -1     1850.41     1791.76    112.32 o
  18   2  -1      914.63     1088.08    100.88 o
  20   2  -1     5078.94     5385.09    213.11 o
  22   2  -1     4963.17     4882.82    415.17 o
  24   2  -1      501.12      640.51    116.00 o
  26   2  -1     2237.49     2151.96    242.96 o
  28   2  -1     2857.68     3470.90    315.05 o
 -25   3  -1     1088.13     1014.57    194.90 o
 -23   3  -1      703.67      582.06    107.61 o
 -21   3  -1     3757.81     3480.37    176.51 o
 -19   3  -1     6600.61     6605.39    312.38 o
 -17   3  -1     6272.85     6730.88    312.38 o
 -15   3  -1     4071.81     3804.64    224.27 o
 -13   3  -1     5208.03     5430.62    248.30 o
 -11   3  -1    15616.40    15819.30    539.32 o
  -9   3  -1    18088.50    16193.09    576.70 o
  -7   3  -1     2495.38     2432.30    122.82 o
  -5   3  -1    10721.46    12273.64    387.14 o
  -3   3  -1    24345.77    26167.87    488.46 o
  -1   3  -1    20056.63    20896.99    445.43 o
   1   3  -1    31137.33    32349.19    600.51 o
   3   3  -1    87797.66    87755.80   1600.58 o
   5   3  -1    23621.63    22121.31    417.15 o
   7   3  -1    11378.95    11184.32    230.71 o
   9   3  -1     4145.29     3906.19    106.08 o
  11   3  -1    20733.46    23116.92    451.61 o
  13   3  -1    35093.87    37459.74    854.21 o
  15   3  -1     2523.32     2670.38    144.18 o
  17   3  -1     5247.03     5264.57    195.66 o
  19   3  -1     7605.66     7131.99    242.55 o
  21   3  -1     2696.16     2735.03    222.94 o
  23   3  -1      396.20      376.46    154.86 o
  25   3  -1     1198.02     1174.77    200.24 o
  27   3  -1      501.39      344.42    170.88 o
 -26   4  -1       57.92      -29.37    136.17 o
 -24   4  -1      822.41      825.01    176.21 o
 -22   4  -1      259.58      301.70    141.51 o
 -20   4  -1      584.47      608.74    133.50 o
 -18   4  -1     1462.22     1318.94    146.85 o
 -16   4  -1     1856.71     1740.79    154.86 o
 -14   4  -1      978.83      849.04    106.80 o
 -12   4  -1     4027.88     4127.70    202.91 o
 -10   4  -1     5178.60     5510.72    221.60 o
  -8   4  -1    14598.76    16377.31    550.00 o
  -6   4  -1    24302.81    25743.40    798.31 o
  -4   4  -1    27126.58    29818.98    686.58 o
  -2   4  -1    34247.66    31858.95    695.72 o
   0   4  -1     4482.51     3694.35     82.74 o
   2   4  -1     4897.91     5570.03    119.43 o
   4   4  -1    40730.69    40906.71    765.24 o
   6   4  -1    31498.04    32639.77    765.88 o
   8   4  -1     5850.68     6478.45    144.60 o
  10   4  -1    22720.33    24356.34    472.94 o
  12   4  -1    25203.95    25733.93    509.15 o
  14   4  -1     5848.10     6244.42    195.06 o
  16   4  -1      391.94      437.42    126.82 o
  18   4  -1      716.43      767.83     91.59 o
  20   4  -1     2157.08     1882.30    200.24 o
  22   4  -1       63.60       77.43    136.17 o
  24   4  -1     1067.12     1030.59    192.23 o
  26   4  -1     1303.30     1356.32    213.59 o
 -25   5  -1      265.50      381.80    160.20 o
 -23   5  -1      857.13      899.76    176.21 o
 -15   5  -1      137.30      184.22     82.77 o
 -13   5  -1     2100.93     2373.56    149.52 o
 -11   5  -1     4337.44     4125.03    197.57 o
  -9   5  -1     2420.89     2531.09    133.50 o
  -7   5  -1     1072.67     1292.24     77.43 o
  -5   5  -1     5559.23     5751.35    166.69 o
  -3   5  -1    15348.71    19288.96   1148.07 o
  -1   5  -1     2394.06     3077.41     95.89 o
   1   5  -1     9374.47     9375.55    213.34 o
   3   5  -1     9260.51     9949.21    201.22 o
   5   5  -1     8123.76     8641.48    186.44 o
   7   5  -1      899.80     1046.26     73.00 o
   9   5  -1      575.34      526.75     96.12 o
  11   5  -1      618.22      826.43     69.56 o
  13   5  -1     3524.14     3848.20    118.21 o
  15   5  -1      485.52      670.15    117.48 o
  17   5  -1      245.22       90.78    101.46 o
  19   5  -1     2671.30     2742.01    226.94 o
  21   5  -1      732.50      825.01    168.21 o
  23   5  -1      296.85       58.74    136.17 o
  25   5  -1      604.38      766.27    189.56 o
 -24   6  -1     1627.60     1989.09    226.94 o
 -10   6  -1     2496.76     2856.82    136.17 o
  -6   6  -1     3585.19     4042.27    190.90 o
  -4   6  -1     1596.95     1650.49     83.87 o
  -2   6  -1     8465.98     8300.45    170.56 o
   0   6  -1      396.63      448.79     26.43 o
   2   6  -1     3207.20     3126.67     80.88 o
   4   6  -1     5110.97     4921.08    158.68 o
   6   6  -1     6289.84     6667.22    171.70 o
   8   6  -1      300.75      402.97    152.19 o
  10   6  -1      405.24      374.80     69.17 o
  12   6  -1     7044.29     7075.11    226.78 o
  14   6  -1     2123.35     2217.09    127.42 o
  16   6  -1      184.21      248.30    112.14 o
  18   6  -1     7341.71     6987.19    347.09 o
  20   6  -1     5246.03     4485.47    291.02 o
  22   6  -1      339.16      421.85    152.19 o
  24   6  -1     4504.91     4359.99    307.04 o
  -7   7  -1      211.39      168.21     98.79 o
  -5   7  -1     9944.80    10519.44    280.88 o
  -3   7  -1    24677.78    24722.52   1043.94 o
  -1   7  -1     9797.45    10878.23    248.98 o
   1   7  -1     1477.92     1680.77     57.80 o
   3   7  -1    16554.09    17747.81    347.19 o
   5   7  -1    22709.43    22508.55    445.07 o
   7   7  -1     5130.17     5181.95    179.58 o
   9   7  -1     1743.91     1630.71    192.23 o
  11   7  -1     2579.33     2435.13    133.43 o
  13   7  -1      945.67      875.74     93.10 o
  15   7  -1      345.83      386.66    157.53 o
  17   7  -1     1121.70      795.64    144.18 o
  19   7  -1     2739.05     2218.71    205.58 o
  21   7  -1      875.38      795.64    157.53 o
  23   7  -1      305.51      256.31    154.86 o
  -6   8  -1     4069.81     4413.38    266.99 o
  -4   8  -1     9733.27    10411.98    696.85 o
  -2   8  -1     5027.36     4855.60    123.11 o
   0   8  -1      769.15      958.32     66.12 o
   2   8  -1     4516.01     5055.19    119.33 o
   4   8  -1     8842.20     9073.92    241.30 o
   6   8  -1     9543.88     9604.97    278.96 o
   8   8  -1      199.29        2.14     62.20 o
  10   8  -1      498.99      490.22    113.47 o
  12   8  -1     2006.70     2117.07    156.19 o
  14   8  -1     3081.91     3145.27    164.20 o
  16   8  -1     1635.20     1436.42    165.54 o
  18   8  -1     2312.55     2344.19    210.92 o
  20   8  -1     6100.20     5759.03    328.40 o
  22   8  -1     3189.67     2632.54    250.97 o
  -5   9  -1     4102.70     3732.55    266.99 o
  -3   9  -1      985.12      664.81    152.19 o
  -1   9  -1     2415.04     2390.57    136.17 o
   1   9  -1     1755.60     1713.31     89.17 o
   3   9  -1     1125.25     1199.97    132.16 o
   5   9  -1     1857.33     2104.30    162.87 o
   7   9  -1     3991.77     4174.00    337.75 o
   9   9  -1      188.55      295.58     90.78 o
  11   9  -1     5161.69     5335.30    206.56 o
  13   9  -1     3266.88     3291.71    166.14 o
  15   9  -1     4164.71     3930.13    253.64 o
  17   9  -1      955.02     1310.93    168.21 o
  19   9  -1     1797.46     1935.69    205.58 o
  21   9  -1     2467.88     2063.85    221.60 o
  -6  10  -1     1529.79     1519.19    194.90 o
  -4  10  -1     1540.35     1479.14    189.56 o
  -2  10  -1     2106.33     2257.90    144.18 o
   0  10  -1     3118.78     3099.85    121.18 o
   2  10  -1     3446.74     3355.88    133.82 o
   4  10  -1     3614.57     3952.13    153.64 o
   6  10  -1      860.59      967.96    121.48 o
   8  10  -1     4890.36     4608.23    187.16 o
  10  10  -1     2879.88     2861.92    153.51 o
  12  10  -1      951.47     1009.53    105.60 o
  14  10  -1     1380.66     1440.54    130.83 o
  16  10  -1      598.64      614.08    141.51 o
  18  10  -1      272.31      277.67    130.83 o
  20  10  -1       86.20      141.51    138.84 o
  -3  11  -1     1382.03     1460.45    202.91 o
  -1  11  -1     6585.93     6220.72    201.58 o
   1  11  -1     7883.52     8525.39    316.39 o
   3  11  -1     5482.18     5243.57    184.16 o
   5  11  -1     2238.75     2231.44    126.85 o
   7  11  -1     7865.87     7958.76    377.79 o
   9  11  -1     4071.41     4338.76    204.25 o
  11  11  -1     1013.27     1078.34    108.16 o
  13  11  -1     4225.06     3636.44    234.95 o
  15  11  -1     2967.09     2987.64    224.27 o
  17  11  -1      188.89      120.15    130.83 o
  19  11  -1       71.54     -125.49    122.82 o
  -2  12  -1      683.90      379.13    168.21 o
   0  12  -1       87.03      144.44     77.43 o
   2  12  -1      315.48      365.05     66.09 o
   4  12  -1      520.57      636.49    156.19 o
   6  12  -1     1416.26     1492.53    108.54 o
   8  12  -1      988.11      823.89    112.14 o
  10  12  -1      176.62      187.84     84.83 o
  12  12  -1      342.11      200.24    117.48 o
  14  12  -1     1526.21     1537.88    173.55 o
  16  12  -1     1271.17     1217.49    168.21 o
   1  13  -1      655.92      620.14     77.51 o
   3  13  -1     3427.69     3399.11    156.63 o
   5  13  -1     4292.95     4342.28    188.00 o
   7  13  -1     1726.82     1595.15    133.50 o
   9  13  -1      896.40     1313.60    138.84 o
  11  13  -1     3190.58     3721.87    237.62 o
  13  13  -1     1178.92     1132.05    154.86 o
   6  14  -1     2498.15     2624.53    186.89 o
   8  14  -1      415.80      718.21    120.15 o
 -26   0   0      812.21      566.02    162.87 o
 -24   0   0     2910.34     3171.87    250.97 o
 -22   0   0     7207.71     7184.76    360.44 o
 -20   0   0      950.15     1132.05    157.53 o
 -18   0   0     1333.11     1129.38    146.85 o
 -16   0   0     5103.12     5262.42    269.66 o
 -14   0   0    14822.14    15533.62    541.99 o
 -12   0   0    11295.08    10994.75    408.50 o
   2   0   0   112487.78   112871.02   3516.29 o
   6   0   0    77221.95    80108.38   2501.72 o
   8   0   0    23911.96    20940.21    691.51 o
  10   0   0     4901.48     5401.26    232.28 o
  12   0   0    11106.15    10749.11    405.83 o
  14   0   0    14546.72    14382.88    544.66 o
  16   0   0     5006.44     5158.29    264.32 o
  18   0   0     1325.19     1217.49    154.86 o
  20   0   0      917.35      846.37    141.51 o
  22   0   0     7437.36     7179.42    360.44 o
  24   0   0     2961.49     2763.37    245.63 o
 -27   1   0      211.39      259.80    110.43 o
 -25   1   0     2285.09     2000.22    169.54 o
 -23   1   0     5774.62     5953.91    238.82 o
 -21   1   0     3496.47     3431.30    179.35 o
 -19   1   0      398.37      347.18     85.88 o
 -17   1   0     4155.22     4229.66    189.56 o
 -15   1   0     1377.48     1380.10     98.12 o
 -13   1   0     2152.18     1892.98    149.52 o
 -11   1   0      328.41      435.20     80.10 o
  -9   1   0    22403.25    21503.56    752.92 o
  -7   1   0     9764.09    10468.77    360.44 o
  -5   1   0    10785.81    11614.17    379.13 o
  -3   1   0     9869.15    10716.76    256.42 o
  -1   1   0    70733.89    76978.37   1432.07 o
   1   1   0    70936.08    78875.41   1433.43 o
   3   1   0     9901.74    10940.84    250.14 o
   5   1   0    10551.58    11056.30    220.84 o
   7   1   0     9471.22    10111.54    207.58 o
   9   1   0    22782.81    23436.89    442.74 o
  11   1   0      319.38      619.95     63.86 o
  13   1   0     2041.26     2006.64    107.41 o
  15   1   0     1566.04     1678.79    105.67 o
  17   1   0     4289.48     4467.85    183.01 o
  19   1   0      402.26      403.90     87.04 o
  21   1   0     3458.35     3577.76    258.98 o
  23   1   0     5717.24     5764.78    235.63 o
  25   1   0     2206.34     2017.17    161.53 o
  27   1   0      211.27      293.69    173.55 o
 -26   2   0     1844.08     1771.68    233.62 o
 -24   2   0     4481.84     4542.81    203.79 o
 -22   2   0     1256.41     1310.51    127.17 o
 -20   2   0      190.53      212.56     84.71 o
 -18   2   0     3145.96     3276.65    288.35 o
 -16   2   0     3647.00     3964.84    229.61 o
 -14   2   0     7831.74     8220.70    333.74 o
 -12   2   0     7907.03     7128.70    304.37 o
 -10   2   0     7979.56     9237.94    347.09 o
  -8   2   0     7428.88     8316.81    307.04 o
  -6   2   0     1120.98      912.11     93.45 o
  -4   2   0    17462.98    18631.15    530.61 o
  -2   2   0     3286.04     4060.37     85.12 o
   0   2   0      862.43     1027.92     88.11 o
   2   2   0     3429.31     4252.42    160.20 o
   4   2   0    17729.51    19084.73    358.08 o
   6   2   0     1159.73     1008.45     54.31 o
   8   2   0     7445.26     8385.61    178.76 o
  10   2   0     8067.21     9384.08    201.40 o
  12   2   0     7966.09     7674.07    271.40 o
  14   2   0     7802.64     7899.82    238.68 o
  16   2   0     3745.07     3982.47    168.77 o
  18   2   0     3201.62     3258.39    160.44 o
  20   2   0      224.16      144.18     83.07 o
  22   2   0     1148.61     1166.18    269.66 o
  24   2   0     4406.19     4044.93    296.36 o
  26   2   0     1859.25     1818.22    237.62 o
 -27   3   0      664.78      485.93    181.55 o
 -25   3   0     1364.02     1289.57    208.25 o
 -23   3   0      817.89      819.98    328.40 o
 -21   3   0     7764.54     7280.25    351.09 o
 -19   3   0      200.81      216.42     78.20 o
 -17   3   0     2180.29     2368.22    186.89 o
 -15   3   0      163.25      258.98     93.45 o
 -13   3   0     2507.07     2317.49    165.54 o
 -11   3   0     2021.33     2130.60    141.51 o
  -9   3   0    11361.01    11064.16    397.82 o
  -7   3   0     9965.05     9997.91    252.64 o
  -5   3   0      874.50      970.83     68.98 o
  -3   3   0     1068.95     1465.57     62.74 o
  -1   3   0    30776.67    32944.18   1153.41 o
   1   3   0    31500.85    33737.16   1153.41 o
   3   3   0     1005.65     1263.54     51.45 o
   5   3   0      962.01     1076.28     46.93 o
   7   3   0     9914.80     9937.73    206.93 o
   9   3   0    11340.68    11446.39    238.06 o
  11   3   0     2004.22     1950.50     99.72 o
  13   3   0     2604.69     2656.50    108.26 o
  15   3   0      144.20      184.52     67.96 o
  17   3   0     2118.56     2166.40    126.11 o
  19   3   0      187.25      180.66     80.10 o
  21   3   0     7843.11     7455.02    257.65 o
  23   3   0      796.04      552.67    154.86 o
  25   3   0     1392.90     1511.18    221.60 o
  27   3   0      665.35      536.65    192.23 o
 -26   4   0      339.16      138.84    146.85 o
 -24   4   0     2611.53     2485.70    240.29 o
 -22   4   0     4275.59     3807.31    275.00 o
 -20   4   0      572.16      528.64    125.49 o
 -18   4   0     2833.04     3094.44    202.91 o
 -16   4   0     4770.65     4896.64    248.30 o
 -14   4   0     2262.49     2098.56    157.53 o
 -12   4   0     1545.19     1444.43    120.15 o
 -10   4   0     3946.69     4157.07    189.56 o
  -8   4   0    10013.43     9393.97    241.67 o
  -6   4   0      529.22      613.02     38.59 o
  -4   4   0      821.39      957.56     60.18 o
  -2   4   0     2303.66     2218.71    154.86 o
   0   4   0    14799.82    17811.06    651.46 o
   2   4   0     2151.10     1978.84     54.85 o
   4   4   0      746.33      927.43     58.30 o
   6   4   0      522.90      641.76     34.60 o
   8   4   0     9981.84     9156.71    197.02 o
  10   4   0     3999.81     4159.50    210.87 o
  12   4   0     1596.30     1573.26     73.67 o
  14   4   0     2297.75     2371.58     98.08 o
  16   4   0     4893.47     5109.24    189.39 o
  18   4   0     2952.08     2782.21    153.86 o
  20   4   0      574.69      453.89    133.50 o
  22   4   0     4229.13     3492.26    264.32 o
  24   4   0     2627.76     2677.93    253.64 o
  26   4   0      338.26      205.58    170.88 o
 -25   5   0     6470.55     5689.61    347.09 o
 -23   5   0     7991.85     7660.01    403.16 o
 -17   5   0     7424.14     7753.46    325.73 o
 -15   5   0     4524.08     4378.67    229.61 o
 -13   5   0     1727.51     1770.16    130.83 o
 -11   5   0    13175.87    12335.05    437.87 o
  -9   5   0    15801.46    15867.08    394.53 o
  -7   5   0      219.03      237.99     37.96 o
  -5   5   0     9573.90    10960.40    554.01 o
  -3   5   0    11237.24    12388.74    236.26 o
  -1   5   0    13297.18    13843.55    531.31 o
   1   5   0    13108.64    13704.72    525.97 o
   3   5   0    10817.02    11857.97    238.96 o
   5   5   0     9382.16    10558.23    219.69 o
   7   5   0      267.12      300.96     54.53 o
   9   5   0    15963.72    16090.26    321.08 o
  11   5   0    13100.31    12666.37    267.12 o
  13   5   0     1755.76     1771.76    105.47 o
  15   5   0     4538.31     4618.84    335.08 o
  17   5   0     7363.21     7347.63    357.77 o
  19   5   0     4500.36     4565.57    288.35 o
  21   5   0     3364.65     3081.09    256.31 o
  23   5   0     8026.83     7969.72    416.51 o
  25   5   0     6465.31     5889.85    376.46 o
 -24   6   0     2966.25     3174.54    272.33 o
 -12   6   0      948.98      763.60     85.44 o
 -10   6   0     3369.35     3871.22    136.17 o
  -8   6   0    10338.35    10869.26    421.85 o
  -6   6   0    10517.86    11718.77    302.90 o
  -4   6   0      114.27      148.59     36.26 o
   0   6   0     4173.27     4199.79    229.61 o
   2   6   0    17886.54    18253.47    349.71 o
   4   6   0      117.38      121.28     30.12 o
   6   6   0    10613.59    11584.20    243.26 o
   8   6   0    10239.72     9936.71    280.91 o
  10   6   0     3254.58     3536.92    217.60 o
  12   6   0      974.15      865.37     86.29 o
  14   6   0      623.91      723.32     88.67 o
  16   6   0     2019.59     1935.13    125.45 o
  18   6   0     1005.63     1078.65    160.20 o
  20   6   0      286.97      264.32    128.16 o
  22   6   0     1592.30     1316.27    189.56 o
 -23   7   0        5.33       74.76    130.83 o
  -9   7   0     6049.74     6402.48    307.04 o
  -7   7   0    14845.56    15838.07    449.88 o
  -5   7   0     9911.57    11330.88    348.43 o
  -3   7   0     8565.53     8661.94    231.75 o
  -1   7   0    10075.00    10143.04    435.20 o
   1   7   0     9929.46     9993.52    427.19 o
   3   7   0     8611.92     8537.15    211.15 o
   5   7   0     9895.23    10522.42    228.49 o
   7   7   0    14960.46    15095.44    401.38 o
   9   7   0     5833.24     6330.88    208.93 o
  11   7   0     3193.06     3566.36    156.94 o
  13   7   0     2278.12     2130.39    128.00 o
  15   7   0      640.92      635.21     92.45 o
  17   7   0     1007.29      908.90    106.66 o
  19   7   0     1682.99     1564.58    189.56 o
  21   7   0      231.88      269.66    141.51 o
  23   7   0        3.31      -48.06    130.83 o
 -10   8   0     3068.39     3099.78    224.27 o
  -8   8   0     1273.68     1070.64    152.19 o
  -6   8   0     2111.91     2253.42    189.56 o
  -4   8   0     6180.85     6210.15    184.72 o
  -2   8   0     4829.25     5067.52    285.68 o
   0   8   0      326.83      582.04    130.83 o
   2   8   0     4853.79     4805.99    168.68 o
   4   8   0     6363.53     6303.79    146.82 o
   6   8   0     2235.18     2298.54    138.84 o
   8   8   0     1207.41     1074.79     87.18 o
  10   8   0     3159.13     3136.27    152.68 o
  12   8   0     7534.97     7874.88    256.98 o
  14   8   0       18.82       57.93     73.70 o
  16   8   0     1570.16     1745.69    131.79 o
  18   8   0     3208.11     2776.72    229.61 o
  20   8   0      266.81      136.17    133.50 o
  22   8   0      250.43      283.01    152.19 o
  -9   9   0     1817.34     1674.04    184.22 o
  -7   9   0     3169.14     3163.86    237.62 o
  -5   9   0    10181.32    10530.18    480.59 o
  -3   9   0      613.39      728.26     45.16 o
  -1   9   0     4096.00     3959.50    258.98 o
   1   9   0     4125.89     4021.24     99.68 o
   3   9   0      619.56      795.25     62.32 o
   5   9   0    10186.00    10803.29    299.41 o
   7   9   0     3119.43     3073.90    142.18 o
   9   9   0     1935.43     1926.22    134.83 o
  11   9   0     2016.22     1802.80    121.88 o
  13   9   0     2121.41     2335.85    144.05 o
  15   9   0     1895.28     1778.12    133.79 o
  17   9   0      291.01      339.08    130.83 o
  19   9   0      841.20      734.23    154.86 o
  21   9   0     1574.90     1759.48    216.26 o
  -8  10   0     9106.55     9237.94    440.54 o
  -6  10   0    10956.40    10906.64    509.96 o
  -4  10   0      992.47      923.79    157.53 o
  -2  10   0     6584.55     6108.81    264.32 o
   0  10   0     7918.60     8402.20    441.87 o
   2  10   0     6775.66     6629.74    236.29 o
   4  10   0     1071.01      974.41     75.39 o
   6  10   0    11235.53    11437.13    321.91 o
   8  10   0     9199.50     9170.24    282.85 o
  10  10   0      817.89      934.06    230.95 o
  12  10   0     1090.47     1198.00    113.54 o
  14  10   0     6158.56     6207.79    238.99 o
  16  10   0     3360.14     3687.31    195.34 o
  18  10   0       23.95      -45.39    114.81 o
  20  10   0     1500.57     1035.93    176.21 o
  -7  11   0     3461.72     3401.48    269.66 o
  -5  11   0     1102.51     1334.96    184.22 o
  -3  11   0     4195.93     3836.68    283.01 o
  -1  11   0     2597.53     2654.48    112.47 o
   1  11   0     2619.13     2716.80    276.34 o
   3  11   0     4135.51     4376.52    161.09 o
   5  11   0     1103.03     1286.29     92.73 o
   7  11   0     3380.99     3090.06    160.20 o
   9  11   0     2367.70     2338.02    304.37 o
  11  11   0      271.39      239.23     92.11 o
  13  11   0      518.43      534.58     98.79 o
  15  11   0     2623.13     2703.05    168.71 o
  17  11   0     1509.13     1572.58    186.89 o
  -6  12   0      289.51       61.41    146.85 o
  -4  12   0      744.89      568.69    162.87 o
  -2  12   0      318.78      117.48    152.19 o
   0  12   0      251.47      208.96     54.40 o
   2  12   0      312.18      260.21     58.90 o
   4  12   0      733.26      822.99     90.78 o
   6  12   0      320.98      248.48    110.80 o
   8  12   0      123.56      256.87     81.05 o
  10  12   0      662.08      548.83     96.19 o
  12  12   0     2504.36     2905.78    169.69 o
  14  12   0      806.61      770.07    116.09 o
  16  12   0     1592.42     1799.53    194.90 o
  -5  13   0     1263.48     1206.81    213.59 o
  -3  13   0      392.72      515.30    184.22 o
  -1  13   0      109.74      157.53    160.20 o
   1  13   0      113.52      -50.73    149.52 o
   3  13   0      425.01      311.10     97.45 o
   5  13   0     1302.69     1324.74    102.93 o
   7  13   0      284.78      521.77    168.21 o
   9  13   0      256.71      355.15     92.39 o
  11  13   0      555.26      428.51    105.46 o
  13  13   0      755.05      867.73    141.51 o
  -2  14   0     1797.64     2039.82    264.32 o
   0  14   0      407.98      606.07    184.22 o
   2  14   0     1841.28     1986.42    253.64 o
   4  14   0     2590.67     2317.49    275.00 o
   6  14   0      195.16      187.43    117.48 o
   8  14   0      217.07      438.51     95.13 o
 -27   1   1     1687.06     1346.11    149.11 o
 -25   1   1     2155.51     1926.66    159.45 o
 -23   1   1     1452.81     1488.68    131.99 o
 -21   1   1     3625.05     3769.30    184.01 o
 -19   1   1     4638.63     4425.55    347.09 o
 -17   1   1     5391.19     5729.28    411.17 o
 -15   1   1     9346.27     9494.00    271.78 o
 -13   1   1    16937.40    18107.54    450.27 o
 -11   1   1     3945.93     4213.14    200.24 o
  -9   1   1     5819.48     5791.06    232.28 o
  -7   1   1     5217.10     6055.85    184.22 o
  -5   1   1     1113.87     1692.73    106.80 o
  -3   1   1     6594.18     7003.21    237.62 o
  -1   1   1    34483.45    32613.12   1046.61 o
   1   1   1      809.46     1676.17     51.89 o
   3   1   1     3212.74     3418.85     96.28 o
   5   1   1    13135.23    13159.89    311.49 o
   7   1   1    11238.21    11145.93    275.64 o
   9   1   1     9192.39    10610.41    275.64 o
  11   1   1     9890.52     9907.04    255.88 o
  13   1   1    12898.76    12852.52    268.44 o
  15   1   1     4604.09     5093.96    186.88 o
  17   1   1     1711.74     1616.35    114.42 o
  19   1   1     2689.22     2680.74    148.82 o
  21   1   1     2049.73     2298.32    202.91 o
  23   1   1     2336.45     2225.11    159.32 o
  25   1   1     3662.85     3564.89    323.06 o
  27   1   1     1845.91     1810.21    242.96 o
 -26   2   1     2183.99     2533.12    176.45 o
 -24   2   1      514.79      462.61    104.77 o
 -22   2   1     4907.80     4978.87    203.87 o
 -20   2   1     5226.22     5264.61    248.30 o
 -18   2   1      903.58      832.34    128.16 o
 -16   2   1     1901.50     2052.04    176.22 o
 -14   2   1    16539.48    15117.11    550.00 o
 -12   2   1    28134.34    27986.14    953.16 o
 -10   2   1     1857.29     2544.44    149.52 o
  -8   2   1     9354.61     8115.67    254.98 o
  -6   2   1    21639.74    24165.62    568.17 o
  -4   2   1    16819.16    18126.11    592.72 o
  -2   2   1    13789.46    12068.05    395.15 o
   2   2   1    51909.62    53014.52    949.55 o
   4   2   1    11706.50    12596.46    289.79 o
   6   2   1    14674.64    13497.84    315.28 o
   8   2   1      584.08      552.07     56.54 o
  10   2   1    11106.71    11280.14    236.82 o
  12   2   1    17191.76    17960.02    373.31 o
  14   2   1     4835.84     4877.10    135.78 o
  16   2   1     1928.01     1718.40    194.90 o
  18   2   1     3409.30     3502.94    168.96 o
  20   2   1    10797.97    10056.34    392.48 o
  22   2   1     2588.45     3045.31    604.74 o
  24   2   1     2596.00     1868.95    229.61 o
  26   2   1     2446.06     1874.29    234.95 o
 -27   3   1      517.30      702.19    178.88 o
 -25   3   1     1176.34     1409.72    202.91 o
 -23   3   1      397.20      263.34     89.30 o
 -21   3   1     2658.07     2814.88    161.34 o
 -19   3   1     7652.83     7515.95    277.67 o
 -17   3   1     5278.75     5211.69    266.99 o
 -15   3   1     2556.07     2816.77    184.22 o
 -13   3   1    34969.67    35961.20   1201.47 o
 -11   3   1    20778.29    22753.09    763.60 o
  -9   3   1     4069.59     3737.82    123.65 o
  -7   3   1    11589.86    11684.55    371.12 o
  -5   3   1    23541.66    21895.29    518.25 o
  -3   3   1    86890.09    84786.09   2688.61 o
   3   3   1    24946.07    26019.71    473.74 o
   5   3   1    10140.54    11403.96    276.54 o
   7   3   1     2582.94     2281.72     95.21 o
   9   3   1    18321.09    17458.89    343.22 o
  11   3   1    15804.27    15423.12    318.82 o
  13   3   1     5175.94     5538.61    164.53 o
  15   3   1     4120.84     4432.29    132.30 o
  17   3   1     6277.04     6663.86    227.85 o
  19   3   1     6587.85     6099.41    289.69 o
  21   3   1     3748.62     3803.05    272.33 o
  23   3   1      675.91      611.41    162.87 o
  25   3   1     1093.51     1431.08    210.92 o
 -26   4   1     1321.43     1425.74    210.92 o
 -24   4   1     1068.16      790.30    170.88 o
 -22   4   1       62.04      -21.36    114.81 o
 -20   4   1     2029.21     1849.71    144.18 o
 -18   4   1      854.50      835.69    128.16 o
 -16   4   1      448.51      574.03    106.80 o
 -14   4   1     5810.81     6314.37    272.33 o
 -12   4   1    25595.90    26784.67    859.72 o
 -10   4   1    22765.77    24251.87    583.10 o
  -8   4   1     5788.70     6228.42    177.50 o
  -6   4   1    31613.35    32356.71    609.37 o
  -4   4   1    41484.48    41104.32    946.62 o
  -2   4   1     4695.01     5419.94    250.97 o
   2   4   1    33400.02    31225.70    694.76 o
   4   4   1    26314.37    28586.34    652.27 o
   6   4   1    23919.03    24930.59    480.59 o
   8   4   1    14662.61    16793.16    332.84 o
  10   4   1     5090.42     5236.74    135.41 o
  12   4   1     4032.60     4050.36    123.15 o
  14   4   1      970.14      992.82     67.21 o
  16   4   1     1707.17     1871.38    149.09 o
  18   4   1     1463.96     1487.89    116.32 o
  20   4   1      592.13      752.92    157.53 o
  22   4   1      246.85       16.02    122.82 o
  24   4   1      838.40      897.09    194.90 o
  26   4   1       53.18      146.85    154.86 o
 -25   5   1      586.47      461.90    168.21 o
 -23   5   1      289.29      670.15    157.53 o
 -21   5   1      694.14      547.33    144.18 o
 -17   5   1      234.12      202.91     96.12 o
 -15   5   1      522.89      688.84    106.80 o
 -13   5   1     3570.41     3623.09    186.89 o
 -11   5   1      604.21      917.60     67.96 o
  -9   5   1      538.40      627.28     52.85 o
  -7   5   1      873.16     1011.08     47.89 o
  -5   5   1     8196.85     8794.49    226.43 o
  -3   5   1     9366.46     9531.63    400.49 o
  -1   5   1     9344.94     9171.19    387.14 o
   3   5   1    15231.23    19160.71    368.32 o
   5   5   1     5494.60     5544.18    131.43 o
   7   5   1     1129.49     1295.63     80.13 o
   9   5   1     2502.68     2638.72     87.44 o
  11   5   1     4308.94     4635.01    264.94 o
  13   5   1     2117.36     2426.47    101.33 o
  15   5   1      114.27      141.22     93.45 o
  17   5   1       24.65      -19.81     70.56 o
  19   5   1     2136.28     2165.31    213.59 o
  21   5   1      652.96      622.09    162.87 o
  23   5   1      882.71      776.95    181.55 o
  25   5   1      277.78      459.23    178.88 o
 -24   6   1     4611.79     4245.18    299.03 o
 -22   6   1      342.10      264.32    136.17 o
 -12   6   1     7013.23     7166.50    471.24 o
 -10   6   1      381.25      433.93     51.32 o
  -8   6   1      271.96      374.30     62.74 o
  -6   6   1     6406.86     6667.80    187.30 o
  -4   6   1     4982.21     4805.86    242.96 o
  -2   6   1     3366.30     3139.83    192.23 o
   0   6   1      368.99      341.75     90.78 o
   2   6   1     8470.54     8084.53    264.32 o
   4   6   1     1673.83     1857.08     64.63 o
   6   6   1     3593.35     3713.68    107.29 o
   8   6   1     5967.56     6099.14    196.06 o
  10   6   1     2476.94     2705.09    141.51 o
  12   6   1      888.07     1074.26     94.17 o
  14   6   1     2722.07     2928.63    152.78 o
  16   6   1     1739.47     1866.98    293.69 o
  18   6   1     5757.89     5865.82    323.06 o
  20   6   1     1217.99     1345.64    186.89 o
  22   6   1     2788.16     2776.72    250.97 o
  24   6   1     1625.11     1714.09    232.28 o
 -23   7   1      315.82      504.62    146.85 o
 -11   7   1     2631.47     2464.34    194.90 o
  -9   7   1     1719.57     1561.91    157.53 o
  -7   7   1     5161.65     5456.03    448.55 o
  -5   7   1    22615.64    23222.22    549.52 o
  -3   7   1    16666.21    17263.73    675.49 o
  -1   7   1     1473.35     1591.27    154.86 o
   1   7   1     9640.99    10038.91    445.88 o
   3   7   1    25039.77    24623.46    472.30 o
   5   7   1     9996.32    10338.71    221.91 o
   7   7   1      198.07      232.44     61.74 o
   9   7   1     7924.90     7501.10    232.55 o
  11   7   1     5545.69     5255.55    192.70 o
  13   7   1      845.80      976.67     99.58 o
  15   7   1     1108.79     1181.73    109.30 o
  17   7   1     2725.60     2712.08    341.75 o
  19   7   1     2026.15     1930.35    208.25 o
  21   7   1      687.07      680.83    168.21 o
  23   7   1      352.00      368.45    162.87 o
 -22   8   1     3278.54     2560.46    234.95 o
 -12   8   1     2071.38     2213.37    186.89 o
 -10   8   1      489.72      520.64    125.49 o
  -8   8   1      216.64      397.82    117.48 o
  -6   8   1     9604.68    10407.40    271.96 o
  -4   8   1     8829.38     8944.24    413.84 o
  -2   8   1     4480.56     4544.21    283.01 o
   0   8   1      748.23      923.79    146.85 o
   2   8   1     4976.36     4804.34    111.74 o
   4   8   1     9787.62     9738.07    211.87 o
   6   8   1     4007.61     4614.87    165.43 o
   8   8   1        5.18       33.91     59.75 o
  10   8   1     3479.87     3503.42    182.89 o
  12   8   1     8542.51     8597.19    465.90 o
  14   8   1     4012.94     3932.76    185.08 o
  16   8   1     1871.16     1965.53    138.52 o
  18   8   1    10223.85    10260.55    825.01 o
  20   8   1     6828.88     7077.97    376.46 o
  22   8   1     1377.02     1708.75    218.93 o
 -11   9   1     5233.37     5892.52    323.06 o
  -9   9   1      208.54      336.41    122.82 o
  -7   9   1     3877.13     4157.07    272.33 o
  -5   9   1     1851.52     2082.54    197.57 o
  -3   9   1     1141.81     1035.93    165.54 o
  -1   9   1     1746.04     1455.11    173.55 o
   1   9   1     2391.90     2122.59    202.91 o
   3   9   1      897.72     1134.84     77.78 o
   5   9   1     4239.67     4186.64    214.93 o
   7   9   1      600.12      538.02     74.39 o
   9   9   1     3557.05     3833.61    169.69 o
  11   9   1     8951.13     9445.56    292.88 o
  13   9   1     4608.39     4781.28    200.06 o
  15   9   1     2744.76     2799.34    200.24 o
  17   9   1     4875.55     4769.01    215.12 o
  19   9   1     4107.05     3209.25    253.64 o
  21   9   1     1390.57     1105.35    186.89 o
 -12  10   1      999.81      905.10    162.87 o
 -10  10   1     3003.72     3348.08    250.97 o
  -8  10   1     5056.53     5540.09    315.05 o
  -6  10   1      895.08     1206.81    165.54 o
  -4  10   1     3556.13     3900.76    280.34 o
  -2  10   1     3464.94     3294.69    261.65 o
   0  10   1     3049.42     2563.13    229.61 o
   2  10   1     2014.08     2279.62    181.55 o
   4  10   1     1484.78     1444.34    101.46 o
   6  10   1     1427.49     1614.40    129.49 o
   8  10   1     2796.19     3093.58    151.14 o
  10  10   1      684.40      685.56     91.87 o
  12  10   1      219.09       77.25     80.78 o
  14  10   1      775.13      889.44    110.90 o
  16  10   1      632.89      681.98    109.67 o
  18  10   1      199.12      145.60     98.79 o
  20  10   1      303.44      531.31    157.53 o
 -11  11   1     1066.13     1078.65    184.22 o
  -9  11   1     4256.09     3954.16    293.69 o
  -7  11   1     7942.53     7649.33    400.49 o
  -5  11   1     2278.89     2416.28    237.62 o
  -3  11   1     5498.91     5217.03    336.41 o
  -1  11   1     7730.72     8591.81    445.88 o
   1  11   1     6538.37     6257.46    191.95 o
   3  11   1     1385.65     1438.03    172.21 o
   5  11   1     5288.45     5618.94    197.26 o
   7  11   1     6500.53     6580.92    283.01 o
   9  11   1      791.47      877.11     96.31 o
  11  11   1      973.91      787.69    101.14 o
  13  11   1      842.88      984.11    137.50 o
  15  11   1      489.95      483.00    105.20 o
  17  11   1      241.43       65.34    122.82 o
 -10  12   1      193.02      301.70    152.19 o
  -8  12   1     1001.64      937.14    176.21 o
  -6  12   1     1405.01     1404.38    202.91 o
  -4  12   1      547.80      432.53    152.19 o
  -2  12   1      297.30      266.99    152.19 o
   0  12   1      108.90      165.54    149.52 o
   2  12   1      696.21      679.24     68.82 o
   4  12   1     1879.44     1749.39    113.00 o
   6  12   1     1633.33     1755.08    221.60 o
   8  12   1      119.99      229.13     74.50 o
  10  12   1      198.19      149.94     82.05 o
  12  12   1      108.68       58.19     88.87 o
  14  12   1      934.37      989.99    121.16 o
  -7  13   1     1742.41     1735.45    221.60 o
  -5  13   1     4277.43     5198.34    347.09 o
  -3  13   1     3397.23     3494.93    288.35 o
  -1  13   1      649.52      715.54    184.22 o
   1  13   1     3258.53     3294.69    304.37 o
   3  13   1     3558.38     3468.23    293.69 o
   5  13   1     2921.30     2967.10    153.51 o
   7  13   1      190.19      109.73    100.12 o
   9  13   1     2838.11     2740.30    162.40 o
  11  13   1     2612.19     2781.19    167.40 o
  -6  14   1     2515.93     2426.96    280.34 o
  -4  14   1     2803.60     2830.12    293.69 o
  -2  14   1     1805.28     1738.12    248.30 o
   0  14   1     2052.71     2413.61    283.01 o
   2  14   1     2038.74     2699.29    299.03 o
   4  14   1     2115.54     1369.67    242.96 o
   6  14   1      516.31      469.05     89.17 o
   8  14   1     1028.61      980.05    185.56 o
 -28   0   2      144.83       69.42    154.86 o
 -26   0   2     2130.69     2133.27    237.62 o
 -24   0   2     3917.72     4560.23    299.03 o
 -22   0   2     2508.83     2651.23    226.94 o
 -20   0   2       64.34       40.05    101.46 o
 -18   0   2     1732.42     1401.71    154.86 o
 -16   0   2    10374.85     9633.08    403.16 o
 -14   0   2    15906.42    15651.09    563.35 o
 -12   0   2    14026.06    14625.84    531.31 o
 -10   0   2    48838.20    47917.12   1556.57 o
  -8   0   2    42570.24    38831.37   1204.14 o
  -6   0   2   139741.13   134185.02   4237.17 o
  -4   0   2    21358.33    19231.46    592.72 o
  -2   0   2   250622.56   266992.38   7924.33 o
   0   0   2   139455.00   131987.67   4114.35 o
   2   0   2    19419.85    22518.13    715.54 o
   4   0   2    95110.56    96728.66   3009.00 o
   6   0   2    12234.60    12903.74    443.21 o
   8   0   2    40202.86    44699.86   1428.41 o
  10   0   2     2455.35     3206.58    176.21 o
  12   0   2    16627.89    17327.80    608.74 o
  14   0   2     7867.65     8898.86    365.78 o
  16   0   2      982.75      987.87    138.84 o
  18   0   2      868.12      768.94    136.17 o
  20   0   2     2346.76     2274.78    213.59 o
  22   0   2     3359.43     3211.92    261.65 o
  24   0   2     1620.82     1404.38    205.58 o
  26   0   2      214.18       90.78    157.53 o
 -27   1   2      686.41      562.85    124.56 o
 -25   1   2     3006.46     2804.74    176.45 o
 -23   1   2     3772.99     4024.77    192.54 o
 -21   1   2      819.94      792.69    103.63 o
 -19   1   2     2562.39     2549.66    142.53 o
 -17   1   2     2659.77     2612.08    139.55 o
 -15   1   2     2244.72     2477.86    261.65 o
 -13   1   2     8028.94     7345.01    215.22 o
 -11   1   2    26041.11    27120.06    613.57 o
  -9   1   2    48400.29    51759.56   1228.16 o
  -7   1   2    38819.95    38171.56    909.11 o
  -5   1   2    11898.49    13114.68    306.78 o
  -3   1   2    26665.71    27057.88    683.22 o
  -1   1   2    57872.25    60076.79   1955.72 o
   1   1   2     6025.80     5871.79    206.92 o
   3   1   2     6462.90     7591.93    190.68 o
   5   1   2    29751.83    28554.04   1600.62 o
   7   1   2    22899.00    23418.66    616.75 o
   9   1   2    11667.64    12167.31    360.44 o
  11   1   2     6426.15     6204.75    191.62 o
  13   1   2    10594.37    10883.58    302.00 o
  15   1   2     4707.41     4384.17    172.68 o
  17   1   2      388.54      487.11     83.00 o
  19   1   2     2102.78     2241.37    143.97 o
  21   1   2     3229.71     3060.52    174.26 o
  23   1   2     1335.31     1341.14    136.79 o
  25   1   2      629.46      443.54    120.78 o
 -28   2   2      437.39      152.34    174.88 o
 -26   2   2     3921.40     3756.03    210.34 o
 -24   2   2     1373.52     1191.65    131.12 o
 -22   2   2     1529.16     1240.97    121.67 o
 -20   2   2     5213.24     5424.34    214.22 o
 -18   2   2     1625.38     1577.08    112.22 o
 -16   2   2      903.12     1066.70     93.44 o
 -14   2   2     2025.19     2517.89    315.05 o
 -12   2   2     3141.88     3178.75     89.27 o
 -10   2   2    16927.37    17627.36    747.58 o
  -8   2   2     3261.17     3887.41    168.21 o
  -6   2   2     3971.58     3649.79    160.20 o
  -4   2   2    12054.47    12468.30    279.39 o
  -2   2   2     3566.25     4015.57    149.52 o
   0   2   2    11128.70    11903.19    268.06 o
   2   2   2    19596.41    19937.16    442.71 o
   4   2   2      625.76      597.67     57.40 o
   6   2   2    21369.79    21409.71    822.34 o
   8   2   2    21893.31    21689.58    498.40 o
  10   2   2     5286.39     5111.46    163.30 o
  12   2   2     6763.77     6973.57    461.90 o
  14   2   2     4666.71     4659.40    133.09 o
  16   2   2     4706.83     4332.13    202.91 o
  18   2   2     1070.86      775.10     96.56 o
  20   2   2     2074.02     1999.71    142.89 o
  22   2   2     2888.16     3069.76    184.07 o
  24   2   2     1207.30     1083.99    192.23 o
  26   2   2      442.07      675.49    181.55 o
 -27   3   2     1639.79     1484.48    224.27 o
 -25   3   2      479.50      577.62    193.57 o
 -23   3   2     1910.86     1732.63    136.63 o
 -21   3   2     2658.31     2793.79    161.34 o
 -19   3   2     3004.89     2854.72    151.97 o
 -17   3   2      849.62      881.81     90.38 o
 -15   3   2     2768.07     2444.36    197.57 o
 -13   3   2     4399.72     4423.51    138.75 o
 -11   3   2     8163.62     7590.60    280.34 o
  -9   3   2     4093.89     4624.62    140.64 o
  -7   3   2      952.94      953.16     77.43 o
  -5   3   2     4889.53     5439.63    138.75 o
  -3   3   2    10546.78     9566.34    325.73 o
  -1   3   2    17548.49    16815.18    539.32 o
   1   3   2     5929.90     6201.57    120.22 o
   3   3   2      191.66      274.81     49.39 o
   5   3   2    10913.64    11681.54    282.20 o
   7   3   2     7023.99     6679.98    209.59 o
   9   3   2     1580.13     1784.28    170.88 o
  11   3   2     7465.89     7734.82    224.45 o
  13   3   2     6186.39     6502.66    164.11 o
  15   3   2     1035.79     1141.38     72.95 o
  17   3   2      370.85      370.41     83.62 o
  19   3   2     3269.19     3422.65    373.79 o
  21   3   2     2028.98     2416.28    232.28 o
  23   3   2      445.78       72.09    149.52 o
  25   3   2     1838.25     1965.06    242.96 o
 -26   4   2     2272.10     2792.74    266.99 o
 -24   4   2     1477.11     1340.30    194.90 o
 -22   4   2     1053.00      991.34    111.34 o
 -20   4   2     1765.51     1833.81    311.05 o
 -18   4   2     4552.11     4721.72    321.73 o
 -16   4   2     4093.68     4675.04    234.95 o
 -14   4   2     2159.52     2189.05    101.33 o
 -12   4   2    11747.73    11346.05    296.24 o
 -10   4   2    10072.82    11487.47    295.75 o
  -8   4   2     5844.20     6083.84    185.56 o
  -6   4   2      978.00      787.62     44.34 o
  -4   4   2     2546.77     2336.18     98.79 o
   2   4   2     1383.28     1056.96     92.11 o
   4   4   2     6968.45     8353.64    166.38 o
   6   4   2     5606.94     5833.79    159.32 o
   8   4   2    12992.52    12969.49    317.02 o
  10   4   2     2342.90     2375.77    108.54 o
  12   4   2      128.58      173.75     47.34 o
  14   4   2     4866.97     5149.24    216.73 o
  16   4   2     8151.87     8100.48    204.14 o
  18   4   2      663.21      688.84    149.52 o
  20   4   2     3282.53     2832.79    242.96 o
  24   4   2     1338.66     1706.08    229.61 o
 -27   5   2     2237.00     2418.95    258.98 o
 -25   5   2     6507.10     5860.48    341.75 o
 -23   5   2     2141.30     1831.57    210.92 o
 -21   5   2      312.42      349.76    133.50 o
 -19   5   2     8502.42     7465.11    363.11 o
 -17   5   2    13692.86    13229.47    488.60 o
 -15   5   2     1715.99     1828.90    144.18 o
 -13   5   2     6415.09     6228.39    191.28 o
 -11   5   2    12427.57    13003.46    338.55 o
  -9   5   2    15735.44    14979.48    368.73 o
  -7   5   2     3061.23     3165.32     85.93 o
  -5   5   2     2863.09     2990.31    120.15 o
   3   5   2     4078.41     4657.70    222.94 o
   5   5   2     4383.67     4436.61    132.16 o
   7   5   2    10928.19    11357.97    282.89 o
   9   5   2    17197.04    17135.76    347.75 o
  11   5   2     4097.05     3976.68    120.02 o
  13   5   2     6747.16     6636.99    174.37 o
  15   5   2     9964.74    10196.45    583.38 o
  17   5   2     7261.53     7067.29    352.43 o
  19   5   2     2965.79     2373.56    218.93 o
  21   5   2     8118.26     7804.19    408.50 o
 -26   6   2     1939.41     1994.43    234.95 o
 -24   6   2     1058.18      726.22    173.55 o
 -22   6   2      908.31      702.19    154.86 o
 -20   6   2      449.17      368.45    130.83 o
 -14   6   2      607.70      682.94     69.88 o
 -12   6   2     1115.40     1232.97     76.31 o
 -10   6   2     3671.19     3891.85    131.45 o
  -8   6   2    10020.12    10067.10    419.18 o
  -6   6   2     3684.64     3700.52    133.50 o
  -4   6   2     8550.98     9406.14    405.83 o
  -2   6   2     9361.61     8049.82    352.43 o
   2   6   2     1061.98      799.59     41.53 o
   4   6   2     5877.69     6348.14    144.59 o
   6   6   2    10566.30    10074.16    275.94 o
   8   6   2     8799.50     8696.93    253.17 o
  10   6   2     4404.17     4203.52    165.73 o
  12   6   2       61.72       58.32     67.00 o
  14   6   2     3550.65     3892.58    754.25 o
  16   6   2     7158.21     7232.89    610.08 o
  18   6   2      437.16      360.44    130.83 o
  20   6   2      525.91      416.51    157.53 o
  22   6   2     2995.54     2637.88    256.31 o
 -25   7   2      299.86      237.62    146.85 o
 -23   7   2      237.67      264.32    141.51 o
 -21   7   2      944.45      624.76    146.85 o
 -15   7   2     3750.74     4565.57    240.29 o
 -13   7   2     2725.37     2990.31    202.91 o
 -11   7   2      977.89     1046.61    136.17 o
  -9   7   2     3960.07     3938.14    229.61 o
  -7   7   2     9904.38    10637.81    544.66 o
  -5   7   2    19008.40    18574.66    734.23 o
  -3   7   2    11634.06    11827.76    499.28 o
  -1   7   2    10831.58    10650.33    469.91 o
   1   7   2    11504.21    11168.29    477.92 o
   3   7   2     6843.63     6808.78    155.25 o
   5   7   2    13862.59    14009.29    315.96 o
   7   7   2     4710.45     4894.89    172.55 o
   9   7   2      809.90      852.50     85.86 o
  11   7   2     1768.11     1941.73    150.85 o
  13   7   2     1232.61     1483.31    112.52 o
  15   7   2      926.02     1006.56    104.66 o
  17   7   2      287.75      447.74     92.45 o
  19   7   2      118.69       21.36    120.15 o
  21   7   2       20.79      -13.35    128.16 o
  23   7   2      373.12      309.71    162.87 o
 -24   8   2      171.64      328.40    146.85 o
 -22   8   2      161.17       42.72    122.82 o
 -14   8   2     2454.53     2290.79    192.23 o
 -12   8   2     3586.30     3783.28    250.97 o
 -10   8   2      300.25      208.25    109.47 o
  -8   8   2     3126.61     3203.91    229.61 o
  -6   8   2      837.45     1084.36     72.41 o
  -4   8   2     2738.67     2763.37    221.60 o
  -2   8   2     2286.52     2616.53    216.26 o
   0   8   2     9565.78     9285.99    419.18 o
   2   8   2    10267.29    10625.20    291.74 o
   4   8   2     4176.66     3823.93    105.94 o
   6   8   2      260.84      304.59     61.05 o
   8   8   2     2481.16     2799.47    368.45 o
  10   8   2     3068.92     2778.50    141.77 o
  12   8   2      555.72      434.72     83.24 o
  14   8   2      224.03      129.66     81.33 o
  16   8   2     2246.80     2323.24    150.01 o
  18   8   2     1162.39     1190.79    178.88 o
  20   8   2      143.66      138.84    144.18 o
  22   8   2      638.01      811.66    173.55 o
 -21   9   2     1485.43     1631.32    189.56 o
 -13   9   2      223.46      323.06    122.82 o
 -11   9   2     1550.59     1724.77    184.22 o
  -9   9   2     4709.33     4979.41    280.34 o
  -7   9   2     3763.57     3959.50    269.66 o
  -5   9   2      109.31      165.54    120.15 o
  -3   9   2     6154.15     6989.86    352.43 o
  -1   9   2     5790.87     6298.35    336.41 o
   1   9   2     3947.05     4004.89    277.67 o
   3   9   2     4217.52     4449.83    152.78 o
   5   9   2     5540.05     5279.29    180.28 o
   7   9   2     2995.36     3194.43    197.57 o
   9   9   2     2241.37     2474.97    135.92 o
  11   9   2     2824.54     2698.50    151.22 o
  13   9   2     3224.04     3001.67    166.76 o
  15   9   2      684.42      734.40    137.50 o
  17   9   2     1635.70     1682.53    140.19 o
  19   9   2     1385.29     1297.58    189.56 o
 -14  10   2     3429.40     3713.86    256.31 o
 -12  10   2      902.84      985.20    162.87 o
 -10  10   2     5908.85     6445.20    347.09 o
  -8  10   2    14676.30    14745.99    630.10 o
  -6  10   2     4005.76     4074.30    283.01 o
  -4  10   2     5881.99     5262.42    317.72 o
  -2  10   2     3823.23     3620.42    264.32 o
   0  10   2     3415.81     3358.76    266.99 o
   2  10   2     3300.28     3250.23    120.87 o
   4  10   2     4381.71     4224.66    155.92 o
   6  10   2     7427.10     7447.32    233.39 o
   8  10   2     2755.42     2700.58    162.87 o
  10  10   2     1581.36     1380.53    111.45 o
  12  10   2     2190.55     2224.47    160.20 o
  14  10   2     2437.20     2672.46    161.93 o
  16  10   2      212.77      250.51     96.56 o
  18  10   2     1693.23     1925.01    208.25 o
 -13  11   2      777.29      971.85    170.88 o
 -11  11   2     2132.85     2071.86    229.61 o
  -9  11   2     3853.61     4552.22    304.37 o
  -7  11   2     2729.98     2373.56    234.95 o
  -5  11   2     1140.32      814.33    176.21 o
  -3  11   2     7085.01     6506.60    368.45 o
  -1  11   2     2158.13     2480.36    240.29 o
   1  11   2      563.53      550.42     52.92 o
   3  11   2      551.46      639.79     66.09 o
   5  11   2     2893.53     2803.32    204.25 o
   7  11   2      886.58      861.25     92.59 o
   9  11   2       67.77       51.82     72.37 o
  11  11   2      235.18      301.59     87.42 o
  13  11   2     2106.39     2160.98    148.19 o
  15  11   2     2026.07     1939.27    150.50 o
  17  11   2      394.65      387.60    109.85 o
 -12  12   2      911.90      696.85    181.55 o
 -10  12   2       84.02       56.07    146.85 o
  -8  12   2      515.51      667.48    173.55 o
  -6  12   2      570.00      603.40    162.87 o
  -4  12   2     1237.02     1164.09    189.56 o
  -2  12   2     1185.29     1062.63    184.22 o
   0  12   2      621.47      614.08    160.20 o
   2  12   2      483.92      480.75     84.10 o
   4  12   2      892.00      870.63    202.91 o
   6  12   2     2876.17     3090.75    391.14 o
   8  12   2      542.25      471.39     86.17 o
  10  12   2     1422.83     1432.05    120.52 o
  12  12   2      796.45      756.95    108.16 o
  14  12   2     1734.51     1822.64    146.80 o
 -11  13   2      140.76      -18.69    157.53 o
  -9  13   2       33.26     -149.52    141.51 o
  -7  13   2     1232.94     1519.19    221.60 o
  -5  13   2      837.17     1081.32    202.91 o
  -3  13   2       88.00      109.47    144.18 o
  -1  13   2      163.50       29.37    154.86 o
   1  13   2      404.46      763.60    194.90 o
   3  13   2     2471.12     2480.36    275.00 o
   5  13   2     1281.74     1259.94    100.24 o
   7  13   2      584.41      659.19    102.79 o
   9  13   2      667.03      716.40    144.18 o
  11  13   2     1075.25     1149.33    119.96 o
 -10  14   2      229.16      186.89    170.88 o
  -8  14   2      448.98      472.58    181.55 o
  -6  14   2     2752.40     2707.30    291.02 o
  -4  14   2     2771.15     2846.14    296.36 o
  -2  14   2      480.18      571.36    181.55 o
   0  14   2     1381.74     1214.82    226.94 o
   2  14   2     1598.07     1847.59    253.64 o
   4  14   2      317.08      456.56    189.56 o
   6  14   2       73.26      178.88    178.88 o
   8  14   2      388.74      401.27     91.70 o
 -27   1   3     1123.24     1379.62    145.04 o
 -25   1   3     2318.46     2519.29    246.97 o
 -23   1   3    10216.21     9394.13    306.78 o
 -21   1   3     3146.05     3216.24    167.52 o
 -19   1   3     2462.86     2845.45    154.67 o
 -17   1   3     5122.93     4947.65    184.01 o
 -15   1   3     7053.99     7557.33    231.26 o
 -13   1   3     2869.97     2942.30    225.61 o
 -11   1   3     5431.14     5421.02    165.12 o
  -9   1   3      426.45      334.51     49.09 o
  -7   1   3      314.58      208.85     43.30 o
  -5   1   3      416.17      269.07     89.44 o
  -3   1   3     3768.96     3565.81     98.99 o
  -1   1   3     1109.21     1207.38    101.46 o
   1   1   3     4056.03     4608.02    140.17 o
   3   1   3    12860.60    11891.68    285.06 o
   5   1   3     3835.60     3740.56    125.54 o
   7   1   3    13959.68    17044.81    682.17 o
   9   1   3      484.48      525.64     62.22 o
  11   1   3     9605.84     8916.28    253.92 o
  13   1   3     5845.30     6051.14    198.20 o
  15   1   3     4339.19     4754.90    182.87 o
  17   1   3    11092.41    10644.23    405.83 o
  19   1   3     9131.87     9548.57    303.01 o
  21   1   3      766.77      803.04    158.86 o
  23   1   3     2219.90     2370.45    168.90 o
  25   1   3     2538.83     2685.94    258.98 o
 -28   2   3     1605.81     1801.87    164.22 o
 -26   2   3      281.97      248.10    228.28 o
 -24   2   3     4517.18     4729.10    215.20 o
 -22   2   3     4228.33     4604.16    200.74 o
 -20   2   3     2470.23     2294.62    138.75 o
 -18   2   3      645.91      545.79    161.53 o
 -16   2   3     6305.49     6343.24    204.83 o
 -14   2   3    16419.35    18613.51    370.92 o
 -12   2   3    10702.60    10276.63    273.73 o
 -10   2   3     3276.98     3563.77    124.60 o
  -8   2   3     3550.35     3357.01    114.21 o
  -6   2   3    17137.04    18245.08    883.75 o
  -4   2   3    91950.59    90263.18   2932.32 o
  -2   2   3    36835.30    36144.98    790.08 o
   0   2   3     2419.29     2358.52     97.45 o
   2   2   3    57374.01    55545.00   1245.52 o
   4   2   3    23952.55    20416.31    648.79 o
   6   2   3     1327.94     1487.11     77.13 o
   8   2   3     8866.50     9963.24    261.43 o
  10   2   3    22081.19    21951.15    525.76 o
  12   2   3    19291.05    19178.91    482.34 o
  14   2   3     2734.64     2741.13    214.93 o
  16   2   3     3386.38     3328.87    162.36 o
  18   2   3     9677.30     9709.15    433.86 o
  20   2   3     4101.45     4006.04    191.62 o
  22   2   3     1559.56     1766.29    148.82 o
 -27   3   3     1508.14     1385.69    208.25 o
 -25   3   3      460.02      510.21    111.39 o
 -23   3   3     2000.60     2203.24    150.01 o
 -21   3   3     6043.47     6416.43    233.11 o
 -19   3   3     5845.40     6223.24    217.01 o
 -17   3   3      440.30      242.12     74.55 o
 -15   3   3    25308.89    25198.44    502.49 o
 -13   3   3    60883.04    61495.34   1147.50 o
 -11   3   3     5810.35     5989.06    264.32 o
  -9   3   3    17444.71    17974.80    428.52 o
  -7   3   3    29899.65    32904.14   1038.60 o
  -5   3   3    32831.21    32056.29   1206.81 o
  -3   3   3     4158.84     3814.08     99.58 o
  -1   3   3    12714.57    12870.91    292.55 o
   1   3   3    11583.15    10458.94    244.48 o
   3   3   3    22095.53    21147.79    488.96 o
   5   3   3     4960.66     4162.03    127.34 o
   7   3   3     3854.71     3846.71    130.27 o
   9   3   3     6126.48     6415.11    188.68 o
  11   3   3     9203.67     8796.56    248.86 o
  13   3   3     2633.86     2474.29    169.54 o
  15   3   3     1817.50     2072.31    112.75 o
  17   3   3     2083.89     1795.66    261.65 o
  19   3   3     2965.20     2886.60    164.12 o
  23   3   3       79.94       53.40    154.86 o
  25   3   3      884.39      958.50    200.24 o
 -28   4   3      705.58      691.51    176.21 o
 -26   4   3     1170.82      979.86    184.22 o
 -24   4   3      161.00      339.08    144.18 o
 -22   4   3     3089.55     3507.92    180.23 o
 -20   4   3     5122.47     4938.85    371.12 o
 -18   4   3     2039.35     2230.43    178.88 o
 -16   4   3      246.66      267.41     46.10 o
 -14   4   3    14212.37    14642.28    305.16 o
 -12   4   3    28999.76    30987.63    731.28 o
 -10   4   3     4434.12     3964.84    186.89 o
  -8   4   3    49365.95    51307.92   1679.38 o
  -6   4   3    51175.61    50795.68   1114.82 o
  -4   4   3     9744.45     9200.56    307.04 o
  -2   4   3     1684.56     1898.32     85.44 o
   0   4   3    17074.53    16137.94    371.91 o
   2   4   3    11069.76    11192.25    261.47 o
   4   4   3     9671.35    10509.30    258.56 o
   6   4   3    13134.21    14165.20    339.76 o
   8   4   3     7711.91     7141.63    201.90 o
  10   4   3     2319.34     2065.44    108.72 o
  12   4   3     1996.02     2131.38    210.92 o
  14   4   3      386.89      586.73     62.60 o
  16   4   3     3914.13     4211.66    140.25 o
  18   4   3     1727.93     1716.76    192.23 o
  20   4   3      668.48      680.83    160.20 o
  22   4   3      567.82      464.57    160.20 o
  24   4   3      125.31      128.16    168.21 o
 -27   5   3      253.05      608.74    176.21 o
 -25   5   3       84.68       61.41    141.51 o
 -23   5   3      793.41      616.75    154.86 o
 -21   5   3     1426.36      878.40    160.20 o
 -19   5   3     2554.94     2345.08    136.86 o
 -17   5   3     1003.34      728.87     83.62 o
 -15   5   3     1554.01     1571.10     90.38 o
 -13   5   3      156.31      113.68     72.09 o
 -11   5   3     4533.13     4407.15    145.58 o
  -9   5   3       79.47      109.47     53.40 o
  -7   5   3       48.42      183.72     48.06 o
  -5   5   3     7771.85     7567.71    178.40 o
   1   5   3     2508.14     2673.57     76.44 o
   3   5   3     3777.15     4114.35    168.21 o
   5   5   3     1205.99     1107.00     62.22 o
   7   5   3     3739.28     4148.36    194.90 o
   9   5   3     2877.22     2990.90    118.98 o
  11   5   3     3003.76     3058.62    166.87 o
  13   5   3     2092.05     2080.77     94.84 o
  15   5   3     1841.66     1654.26    268.33 o
  17   5   3      256.60      170.88    117.48 o
  19   5   3      627.84      808.99    154.86 o
  21   5   3      499.73      619.42    162.87 o
  23   5   3       37.47      117.48    160.20 o
 -26   6   3     1614.22     1385.69    202.91 o
 -24   6   3     1028.44      870.40    173.55 o
 -22   6   3      883.33      776.95    157.53 o
 -20   6   3     6873.48     6829.66    339.08 o
 -18   6   3     3737.97     3644.45    229.61 o
 -16   6   3     3630.98     4055.61    224.27 o
 -14   6   3     5069.46     4970.23    172.12 o
 -12   6   3     5594.19     5780.06    176.73 o
 -10   6   3      570.76      749.97     62.74 o
  -8   6   3     3212.19     3159.28    156.19 o
  -6   6   3    14930.61    14807.40    477.92 o
   2   6   3     5307.74     5659.24    142.53 o
   4   6   3       93.45      109.47     53.40 o
   6   6   3     7875.17     8081.86    307.04 o
   8   6   3    19518.65    20688.27    485.68 o
  10   6   3     1426.87     1262.25     96.88 o
  12   6   3    11171.57    11580.28    332.02 o
  14   6   3     3647.94     3948.14    177.43 o
  16   6   3     1507.40     1485.84    288.35 o
  18   6   3      656.08      622.09    152.19 o
  20   6   3     2244.02     2240.07    232.28 o
  22   6   3      293.63      109.47    149.52 o
 -25   7   3     1087.88     1214.82    192.23 o
 -23   7   3     1264.93     1059.96    176.21 o
 -21   7   3     3068.29     2811.43    229.61 o
 -19   7   3      407.02      702.19    136.17 o
 -17   7   3     1649.99     1767.49    154.86 o
 -15   7   3     4740.35     5462.66    264.32 o
 -13   7   3     2475.88     2418.95    197.57 o
 -11   7   3     2747.49     2899.54    213.59 o
  -9   7   3     1651.83     1920.26    100.58 o
  -7   7   3    10550.78    10590.40    316.39 o
  -5   7   3    11870.54    11427.27    493.94 o
   3   7   3     4805.84     4847.11    146.85 o
   5   7   3      333.58      387.14     72.09 o
   7   7   3     6874.85     6594.29    207.50 o
   9   7   3     9629.09     9798.93    285.87 o
  11   7   3      925.82      940.74     96.06 o
  13   7   3     2131.93     2337.58    138.68 o
  15   7   3     2586.71     2377.91    144.19 o
  17   7   3     1023.35     1222.22    140.17 o
  19   7   3      695.57      646.12    154.86 o
  21   7   3      460.21      603.40    168.21 o
 -24   8   3     1792.63     1900.99    213.59 o
 -22   8   3     4172.06     3564.35    256.31 o
 -20   8   3     1120.18     1188.12    162.87 o
 -16   8   3     2000.68     2424.29    208.25 o
 -14   8   3      497.52      413.84    122.82 o
 -12   8   3      659.93      849.04    141.51 o
 -10   8   3      913.62      616.75    130.83 o
  -8   8   3     1178.85     1348.31    160.20 o
  -6   8   3     4362.23     4285.22    133.42 o
  -4   8   3     6834.63     7646.66    368.45 o
  -2   8   3     7169.98     6704.18    352.43 o
   0   8   3     1168.97      947.82    149.52 o
   2   8   3     4184.72     4078.96    109.66 o
   4   8   3     7720.67     7456.05    351.09 o
   6   8   3     3801.52     3600.30    269.66 o
   8   8   3     4186.74     3963.70    163.49 o
  10   8   3    14237.62    14652.83    402.56 o
  12   8   3     7728.77     8145.98    265.70 o
  14   8   3     1768.33     1682.68    129.06 o
  16   8   3     7522.79     7068.25    260.02 o
  18   8   3     8290.12     7590.59    387.14 o
  20   8   3     2669.64     2725.99    253.64 o
 -23   9   3     1153.55      870.40    165.54 o
 -21   9   3     1433.34     1441.76    178.88 o
 -19   9   3      252.13      141.51    117.48 o
 -15   9   3     2941.58     2947.60    234.95 o
 -13   9   3      866.64      760.93    146.85 o
 -11   9   3      822.69      787.63    141.51 o
  -9   9   3      436.18      440.54    130.83 o
  -7   9   3     1424.18     1252.19    170.88 o
  -5   9   3      659.97      712.87    146.85 o
  -3   9   3     1356.90     1300.25    165.54 o
  -1   9   3     3255.54     3393.47    253.64 o
   1   9   3     1290.50     1204.14    160.20 o
   3   9   3     6816.18     6904.78    207.42 o
   5   9   3     7372.06     6774.07    215.65 o
   7   9   3     5237.34     5402.35    192.51 o
   9   9   3     8098.73     7660.19    246.62 o
  11   9   3     6852.08     6716.46    238.64 o
  13   9   3     2019.45     1996.14    138.52 o
  15   9   3     4545.53     4903.59    285.68 o
  17   9   3     6102.73     6047.58    246.54 o
  19   9   3     2732.77     2731.33    245.63 o
 -20  10   3      612.21      755.59    141.51 o
 -16  10   3     2113.13     2253.42    216.26 o
 -14  10   3     2298.18     2581.82    226.94 o
 -12  10   3     1525.03     1682.05    192.23 o
 -10  10   3     4404.82     4683.05    293.69 o
  -8  10   3     1307.33     1308.26    178.88 o
  -6  10   3     1561.42     1575.26    189.56 o
  -4  10   3     4074.66     3422.84    272.33 o
  -2  10   3     2682.28     2966.28    256.31 o
   0  10   3      678.47      811.66    157.53 o
   2  10   3     1089.89     1106.30     78.05 o
   4  10   3      930.02     1128.84     98.79 o
   6  10   3     1182.87     1169.09    113.47 o
   8  10   3     1388.49     1337.27    130.83 o
  10  10   3      552.57      563.74     91.65 o
  12  10   3      418.81      409.66     91.65 o
  14  10   3      582.69      430.18     97.30 o
  16  10   3      572.02      624.00    142.84 o
  18  10   3        5.36       48.06    138.84 o
 -19  11   3      523.14      608.74    133.50 o
 -15  11   3     4528.57     4394.69    288.35 o
 -13  11   3      895.65     1150.74    186.89 o
 -11  11   3     3541.64     3900.76    280.34 o
  -9  11   3     6357.68     6730.88    379.13 o
  -7  11   3     2944.84     3358.76    269.66 o
  -5  11   3      813.30      955.83    178.88 o
  -3  11   3     3528.90     3214.59    261.65 o
  -1  11   3     4708.83     4293.24    315.05 o
   1  11   3     1293.91     1131.60     73.10 o
   3  11   3     2115.72     1963.74    273.67 o
   5  11   3     2045.80     2029.41    121.28 o
   7  11   3      869.61      793.56     91.31 o
   9  11   3      157.64        8.36     71.44 o
  11  11   3      289.41      278.67     88.52 o
  13  11   3      465.87      494.72    101.33 o
  15  11   3      254.58      321.35    101.48 o
 -14  12   3     1101.73     1289.57    197.57 o
 -12  12   3     1051.62     1164.09    194.90 o
 -10  12   3     1536.87     1941.03    226.94 o
  -8  12   3     2551.32     3150.51    272.33 o
  -6  12   3      245.79      352.43    144.18 o
  -4  12   3     1968.41     1684.72    218.93 o
  -2  12   3      479.59      723.55    170.88 o
   0  12   3     1451.87     1457.78    205.58 o
   2  12   3     2896.09     2919.19    127.96 o
   4  12   3      717.92      776.31     79.27 o
   6  12   3     1054.14     1107.93    145.51 o
   8  12   3      369.46      303.24     84.83 o
  10  12   3      533.36      485.22     96.81 o
  12  12   3     1574.79     1816.45    141.54 o
  14  12   3      717.73      648.57    113.54 o
 -13  13   3     2604.93     2504.39    264.32 o
 -11  13   3     2433.29     2739.34    277.67 o
  -9  13   3      810.57      723.55    186.89 o
  -7  13   3     3779.61     3665.80    299.03 o
  -5  13   3     3276.07     3502.94    285.68 o
  -3  13   3      482.93      504.62    165.54 o
  -1  13   3     2238.43     2103.90    248.30 o
   1  13   3     3917.36     3356.09    285.68 o
   5  13   3        7.18      101.33    122.82 o
   7  13   3     2328.12     2680.60    288.35 o
   9  13   3     3059.71     3441.71    424.52 o
  11  13   3      900.62     1149.36    123.94 o
 -10  14   3      960.54      792.97    200.24 o
  -8  14   3     1187.98      945.15    210.92 o
  -6  14   3     2956.03     4066.29    328.40 o
  -4  14   3     1841.67     1951.71    245.63 o
  -2  14   3     1126.62     1244.18    226.94 o
   0  14   3     1831.63     1756.81    250.97 o
   2  14   3     1441.10     1108.02    226.94 o
   4  14   3      253.58      272.33    176.21 o
   6  14   3      668.76      507.29    194.90 o
 -28   0   4      393.34      149.52    154.86 o
 -26   0   4     3224.29     3401.48    264.32 o
 -24   0   4     5815.89     5700.29    320.39 o
 -22   0   4     2242.30     2378.90    210.92 o
 -20   0   4     3138.78     3292.02    224.27 o
 -18   0   4    17674.91    16006.19    614.08 o
 -16   0   4    12703.96    12102.76    461.90 o
 -14   0   4    11246.44    10201.78    389.81 o
 -12   0   4    52792.16    53911.10   1724.77 o
 -10   0   4    40219.30    42649.36   1383.02 o
  -8   0   4      231.91      790.30     85.44 o
  -4   0   4   102980.63   102703.95   3094.44 o
  -2   0   4      601.77      531.31     61.41 o
   0   0   4    86418.26    89517.20   2784.73 o
   2   0   4    23298.39    23415.23    758.26 o
   4   0   4     8667.36     6405.15    248.30 o
   6   0   4    12891.07    12970.49    453.89 o
   8   0   4     8867.65     8706.62    339.08 o
  10   0   4    10868.29    12415.14    456.56 o
  12   0   4    15136.84    14903.51    550.00 o
  14   0   4     2787.06     3113.13    218.93 o
  16   0   4     5593.20     5911.21    301.70 o
  18   0   4     6192.52     6714.86    347.09 o
  20   0   4      202.04      291.02    133.50 o
  22   0   4     1786.97     1751.47    208.25 o
  24   0   4     1864.24     1767.49    229.61 o
 -29   1   4      140.32       21.16    209.59 o
 -27   1   4      670.49      536.36    119.87 o
 -25   1   4     2821.86     2805.19    174.56 o
 -23   1   4      810.06      976.34    200.24 o
 -21   1   4     1735.74     1645.16    127.42 o
 -19   1   4     3516.57     3606.47    166.01 o
 -17   1   4     4016.98     4382.08    180.22 o
 -15   1   4     1890.33     2303.99    118.94 o
 -13   1   4    13171.87    13667.08    350.21 o
 -11   1   4    28777.25    30112.86    676.82 o
  -9   1   4    23512.27    22746.24    538.06 o
  -7   1   4    14951.40    15934.10    520.64 o
  -5   1   4     9486.56     9180.50    232.21 o
  -3   1   4      285.49      112.14     34.89 o
  -1   1   4    82951.48    85208.65   1874.70 o
   1   1   4     8525.25     8095.21    204.83 o
   3   1   4     1598.96     1936.31    169.54 o
   5   1   4    18639.57    17133.74    743.57 o
   7   1   4     8849.67     8954.14    240.70 o
   9   1   4      578.21      603.52     66.00 o
  11   1   4    11089.88    12124.49    323.68 o
  13   1   4     8693.29     9384.56    304.37 o
  15   1   4     1514.44     1757.15    117.89 o
  17   1   4      595.55      868.87    103.78 o
  19   1   4      982.87      907.08    112.85 o
  21   1   4     1062.99     1026.24    123.65 o
  23   1   4      997.96     1112.92    233.62 o
  25   1   4      321.67      726.22    194.90 o
 -28   2   4      695.23      729.88    135.77 o
 -26   2   4     1334.92     1385.39    140.64 o
 -24   2   4      783.62      850.28    129.49 o
 -22   2   4     2363.82     2244.60    148.12 o
 -20   2   4      584.55      740.19     98.12 o
 -18   2   4     1637.87     1425.45    109.30 o
 -16   2   4     1260.18     1119.09    145.51 o
 -14   2   4     5843.42     6419.82    199.12 o
 -12   2   4     7605.71     7697.57    215.22 o
 -10   2   4     5991.59     6539.52    182.18 o
  -8   2   4    11157.30    11623.27    280.35 o
  -6   2   4    16473.99    15610.02    375.12 o
  -4   2   4      998.70      970.97     49.29 o
  -2   2   4    30624.25    27499.11    632.45 o
   0   2   4    12797.15    12312.94    290.72 o
   2   2   4     4274.98     3984.42    157.53 o
   4   2   4     1615.90     1847.96     89.66 o
   6   2   4     8511.61     8999.42    235.99 o
   8   2   4     8071.75     7230.36    205.78 o
  10   2   4    12101.66    12747.24    333.21 o
  12   2   4     6198.63     6060.18    280.34 o
  14   2   4     7140.25     6794.32    233.62 o
  16   2   4     5719.18     5255.38    468.57 o
  18   2   4     4946.52     5010.80    304.37 o
  20   2   4     1035.58     1075.48    124.69 o
  22   2   4      481.81      653.80    116.64 o
  24   2   4     1358.15     1310.93    221.60 o
 -27   3   4      122.61      154.86    157.53 o
 -25   3   4     2062.69     2309.36    164.80 o
 -23   3   4      406.95      484.37    103.78 o
 -21   3   4     2825.76     2756.16    184.22 o
 -19   3   4       72.35      195.64     79.23 o
 -17   3   4     1081.36     1188.35     65.28 o
 -15   3   4     2655.80     2753.32    115.31 o
 -13   3   4     2742.27     2702.69    123.65 o
 -11   3   4     9796.45    10043.77    265.25 o
  -9   3   4     9840.92     9749.22    246.37 o
  -7   3   4     2778.62     2450.89     91.55 o
  -5   3   4     7439.09     7877.66    157.71 o
  -3   3   4    28780.47    28119.02    627.71 o
  -1   3   4     5131.96     5213.82    133.01 o
   1   3   4     2602.00     3237.99    101.90 o
   3   3   4     5035.02     4958.63    225.61 o
   5   3   4    12139.99    12514.87    305.83 o
   7   3   4     2095.14     2351.84    193.57 o
   9   3   4     4578.51     4477.91    240.29 o
  11   3   4    10299.30    10405.49    281.22 o
  13   3   4     2279.55     2604.47    176.21 o
  15   3   4     1441.00     1512.50    152.19 o
  17   3   4     4462.39     4442.75    185.61 o
  19   3   4     1342.41     1420.06    130.71 o
  21   3   4      327.46      173.55    141.51 o
  23   3   4     1969.73     2346.86    242.96 o
 -28   4   4     1626.37     1407.05    224.27 o
 -26   4   4     2244.37     1903.66    218.93 o
 -24   4   4      505.80      467.24    154.86 o
 -22   4   4      341.51      303.20     94.17 o
 -20   4   4     4842.86     4987.18    196.32 o
 -18   4   4     6574.36     6494.92    280.34 o
 -16   4   4     1323.64     1194.09    107.76 o
 -14   4   4     1424.01     1731.61    174.88 o
 -12   4   4    17305.73    17880.81    427.61 o
 -10   4   4    11352.93    12017.57    298.29 o
  -8   4   4     8287.96     7633.05    248.30 o
  -6   4   4     5927.26     6969.42    142.29 o
  -4   4   4    43461.23    44956.77   1273.55 o
  -2   4   4     5881.11     5489.25    172.21 o
   0   4   4    11565.43    11823.80    274.65 o
   2   4   4     2715.96     2827.49     92.51 o
   4   4   4      878.37     1261.05     63.06 o
   6   4   4     6120.27     6305.83    289.69 o
   8   4   4     6851.91     6529.19    317.72 o
  10   4   4     1093.99     1058.49     81.33 o
  12   4   4     4495.53     4542.65    178.88 o
  14   4   4     3413.55     3161.73    304.37 o
  16   4   4     3914.73     4210.00    181.30 o
  18   4   4      751.54      843.70    162.87 o
  20   4   4     5828.14     4939.36    309.71 o
  22   4   4      848.77      678.16    186.89 o
  24   4   4      174.34      218.93    173.55 o
 -27   5   4     3073.04     2771.38    269.66 o
 -25   5   4     2625.06     2731.33    256.31 o
 -23   5   4       34.84       82.77    125.49 o
 -21   5   4     4993.19     4736.44    277.67 o
 -19   5   4     6781.68     6725.37    313.72 o
 -17   5   4     5702.91     5523.87    206.37 o
 -15   5   4      527.98      564.35     57.29 o
 -13   5   4     8400.45     7904.63    186.32 o
 -11   5   4     4828.21     5137.01    157.57 o
  -9   5   4    10564.57    10484.79    363.11 o
  -7   5   4    18035.33    19410.23    438.94 o
  -5   5   4    11073.31    11283.10    376.46 o
  -3   5   4     7559.45     7171.42    248.30 o
  -1   5   4    18767.60    18393.20    408.73 o
   1   5   4     8868.23     8786.79    208.61 o
   3   5   4     1542.86     1386.80     69.55 o
   5   5   4    44042.63    42474.31   1823.56 o
   7   5   4    28795.73    30194.87    690.91 o
   9   5   4     6180.94     6233.47    189.17 o
  11   5   4     9001.52     9018.97    281.68 o
  13   5   4     9902.01    10756.39    304.37 o
  15   5   4    10915.59    10634.87    318.08 o
  17   5   4      466.99      448.55    136.17 o
  19   5   4     5350.80     5596.16    325.73 o
  21   5   4     8604.12     7961.71    413.84 o
  23   5   4     1628.00     1551.23    218.93 o
 -26   6   4     3041.17     2517.74    253.64 o
 -24   6   4     1645.20     1631.32    194.90 o
 -22   6   4      187.17      333.74    130.83 o
 -20   6   4     1394.70     1412.39    170.88 o
 -18   6   4     2500.06     2277.44    184.22 o
 -16   6   4     2573.25     2472.19    210.92 o
 -14   6   4       45.19       59.52     47.18 o
 -12   6   4     6703.40     6378.45    194.25 o
 -10   6   4     7558.24     8129.92    299.03 o
  -8   6   4     3185.60     3314.36    104.77 o
  -6   6   4     4066.82     4784.50    173.55 o
   0   6   4     8072.62     7777.49    250.97 o
   2   6   4     1774.33     1706.08    101.46 o
   4   6   4     9835.52    10271.20    363.11 o
   6   6   4     9065.54    10515.85    262.95 o
   8   6   4     3271.88     3391.09    264.32 o
  10   6   4      108.02      141.51     93.45 o
  12   6   4     4699.72     4812.19    188.68 o
  14   6   4    11216.68    11444.77    635.44 o
  16   6   4      398.43      273.71     87.65 o
  18   6   4      313.74      349.76    144.18 o
  20   6   4     1566.94     1714.09    218.93 o
  22   6   4     2177.16     1970.40    242.96 o
 -25   7   4     1114.44     1428.41    197.57 o
 -23   7   4     1603.37     1655.35    192.23 o
 -21   7   4     1422.96     1439.09    176.21 o
 -19   7   4     3410.84     3588.38    234.95 o
 -17   7   4     5068.52     4622.86    180.29 o
 -15   7   4      585.24      803.25     84.89 o
 -13   7   4     1281.00     1447.10    152.19 o
 -11   7   4     8340.00     8215.36    373.79 o
  -9   7   4    13859.39    14425.99    899.76 o
  -7   7   4    17251.78    17682.90    566.02 o
   1   7   4     1060.59     1265.54     82.77 o
   3   7   4     5464.30     5182.32    205.58 o
   5   7   4     5075.99     5094.21    221.60 o
   7   7   4       72.96       18.69     74.76 o
   9   7   4      909.50     1102.68    125.49 o
  11   7   4     2175.52     2035.29    126.59 o
  13   7   4     1546.50     1471.82    118.54 o
  15   7   4      147.48      117.20     83.00 o
  17   7   4      248.02      256.31    136.17 o
  19   7   4        1.50       -2.67    130.83 o
  21   7   4      249.87      144.18    154.86 o
 -24   8   4      115.56       -8.01    125.49 o
 -22   8   4     1259.16     1081.32    173.55 o
 -20   8   4      942.28      958.50    152.19 o
 -18   8   4     2948.06     3057.06    213.59 o
 -16   8   4     2445.06     2326.17    134.95 o
 -14   8   4     1618.85     1684.72    168.21 o
 -12   8   4      999.51     1308.26    157.53 o
 -10   8   4     3842.49     3807.31    245.63 o
  -8   8   4     3133.11     2859.49    218.93 o
  -6   8   4     3108.66     3041.64    108.30 o
   2   8   4     2045.37     1933.02    109.47 o
   4   8   4      775.53      768.94     82.77 o
   6   8   4       11.53       18.29     58.62 o
   8   8   4      164.75      121.32     68.54 o
  10   8   4     1060.51      973.98     99.41 o
  12   8   4       24.24       38.70    109.47 o
  14   8   4      277.65      241.03     87.77 o
  16   8   4      864.79      937.35    114.98 o
  18   8   4      265.23      488.60    149.52 o
  20   8   4      445.36      317.72    154.86 o
 -23   9   4      487.18      443.21    146.85 o
 -21   9   4      114.48      168.21    128.16 o
 -19   9   4     1352.56     1436.42    162.87 o
 -17   9   4     3927.80     4128.75    230.95 o
 -15   9   4     1507.84     1754.14    184.22 o
 -13   9   4      909.26     1126.71    157.53 o
 -11   9   4      472.34      493.94    136.17 o
  -9   9   4     1859.15     1652.68    184.22 o
  -7   9   4       12.41      120.15    114.81 o
  -5   9   4     1619.18     1834.24    189.56 o
  -3   9   4     4709.38     4675.04    285.68 o
  -1   9   4      356.89      162.87    114.81 o
   1   9   4     2130.63     2123.73     92.38 o
   3   9   4     2966.59     2934.64    128.16 o
   5   9   4     4973.84     5452.09    287.02 o
   7   9   4     1128.07     1165.98     97.75 o
   9   9   4     1447.20     1431.82    120.15 o
  11   9   4     1985.51     1761.59    128.93 o
  13   9   4     1734.87     2114.41    143.31 o
  15   9   4      343.66      383.11    121.48 o
  17   9   4     1542.73     1487.15    192.23 o
  19   9   4       55.85       45.39    141.51 o
 -20  10   4     1651.42     1551.23    173.55 o
 -18  10   4     6543.22     6391.80    315.05 o
 -16  10   4     5059.26     5343.85    237.62 o
 -14  10   4     2140.27     1970.40    208.25 o
 -12  10   4     4910.30     5088.87    307.04 o
 -10  10   4     8504.78     9432.84    440.54 o
  -8  10   4     2580.87     2376.23    218.93 o
  -6  10   4     1101.07     1102.68    176.21 o
  -4  10   4     6623.58     6613.40    352.43 o
  -2  10   4     1626.73     1393.70    186.89 o
   0  10   4      179.31       50.73    128.16 o
   2  10   4      991.53     1032.55     72.53 o
   4  10   4     6120.81     5795.69    195.03 o
   6  10   4     3530.94     3576.17    156.40 o
   8  10   4      207.23      191.44     77.52 o
  10  10   4      706.12      847.83    152.19 o
  12  10   4      706.27      862.59    106.49 o
  14  10   4      350.71      397.64     99.21 o
  16  10   4     1780.89     1897.89    149.37 o
 -19  11   4     1935.59     2357.54    197.57 o
 -17  11   4      896.92      651.93    121.48 o
 -15  11   4       43.42       26.70    141.51 o
 -13  11   4     2323.37     2290.79    234.95 o
 -11  11   4     1690.33     1882.30    213.59 o
  -9  11   4     4486.84     4693.73    309.71 o
  -7  11   4      336.50      173.55    144.18 o
  -5  11   4     2677.73     2488.37    250.97 o
  -3  11   4     5683.21     5556.11    347.09 o
  -1  11   4     1602.32     1476.47    202.91 o
   1  11   4      334.61      300.60     50.73 o
   3  11   4     2551.55     2578.87    123.26 o
   5  11   4     1317.37     1243.85     95.44 o
   7  11   4      109.78      190.64     80.10 o
   9  11   4      198.99      194.11     81.67 o
  11  11   4      392.78      360.02     91.65 o
  13  11   4     2518.40     2625.04    166.69 o
  15  11   4      393.14      463.45    111.59 o
 -16  12   4      766.15      805.57    103.23 o
 -14  12   4      417.72      672.82    170.88 o
 -12  12   4      448.99      432.53    160.20 o
 -10  12   4      179.26      333.74    154.86 o
  -8  12   4      401.72      419.18    162.87 o
  -6  12   4      158.10     -162.87    136.17 o
  -4  12   4     1660.49     1617.97    216.26 o
  -2  12   4     1419.43     1350.98    200.24 o
   0  12   4     1035.79      857.05    176.21 o
   2  12   4     1418.33     1383.59    288.35 o
   4  12   4     5662.18     5999.02    206.37 o
   6  12   4     2270.71     1960.98    124.92 o
   8  12   4     1706.20     1952.14    244.30 o
  10  12   4      807.81     1027.48    114.10 o
  12  12   4     1735.89     1361.02    244.30 o
 -13  13   4      296.32      372.31     97.45 o
 -11  13   4       98.08      160.20    157.53 o
  -9  13   4      595.21      638.11    173.55 o
  -7  13   4      165.45       77.43    152.19 o
  -5  13   4      551.17      533.98    170.88 o
  -3  13   4      159.58       56.07    154.86 o
  -1  13   4      155.71      -48.06    146.85 o
   1  13   4     2071.45     2101.23    248.30 o
   3  13   4     3170.23     2549.78    275.00 o
   5  13   4     1482.95     1346.65    107.42 o
   7  13   4      497.96      587.74     92.39 o
   9  13   4     1351.44     1249.84    121.49 o
 -10  14   4      248.03      186.89    168.21 o
  -8  14   4     3253.64     3449.54    325.73 o
  -6  14   4     1817.43     1489.82    237.62 o
  -4  14   4      336.29      416.51    189.56 o
  -2  14   4     1001.42     1092.00    221.60 o
   0  14   4     2597.72     3043.71    307.04 o
   2  14   4      674.33      760.93    205.58 o
   4  14   4      872.87      843.70    208.25 o
 -29   1   5     1532.61     1737.93    167.99 o
 -27   1   5     1304.20     1389.93    205.58 o
 -25   1   5    10219.02    10187.52    336.99 o
 -23   1   5     5894.41     5908.05    299.03 o
 -21   1   5      637.24      631.15     96.28 o
 -19   1   5     4588.96     4344.43    183.01 o
 -17   1   5     4744.80     4824.97    188.23 o
 -15   1   5     1615.29     1467.62     94.40 o
 -13   1   5     1294.88     1549.83    114.81 o
 -11   1   5     1692.74     1476.77     85.88 o
  -9   1   5     2817.43     2687.94    238.96 o
  -7   1   5    14131.49    13548.52   1038.60 o
  -5   1   5    19109.68    17501.24    443.21 o
  -3   1   5     1264.99     1316.27     93.45 o
  -1   1   5    16283.70    15294.55    357.76 o
   1   1   5    25130.38    22987.29    552.67 o
   3   1   5     1413.85     1516.79     81.18 o
   5   1   5      553.64      536.58     55.67 o
   7   1   5     7762.09     7780.45    217.09 o
   9   1   5    14136.48    14360.42    366.26 o
  11   1   5    12452.65    11732.15    318.11 o
  13   1   5    10091.22    10049.19    295.42 o
  15   1   5     9552.72     9318.46    387.14 o
  17   1   5    11874.46    12000.83    351.02 o
  19   1   5     1205.00     1222.38    127.34 o
  21   1   5      472.69      663.34    116.64 o
  23   1   5     2930.82     3103.31    197.80 o
 -28   2   5      119.07      180.37    106.55 o
 -26   2   5     1013.43     1038.85    128.38 o
 -24   2   5     6863.86     7440.28    268.98 o
 -22   2   5     3098.29     3139.18    169.63 o
 -20   2   5      173.94       33.98     76.44 o
 -18   2   5     3041.04     2919.86    142.53 o
 -16   2   5    10566.37    11181.67    314.33 o
 -14   2   5    13113.18    14318.68    405.83 o
 -12   2   5     9139.31     8586.75    234.08 o
 -10   2   5     1017.63     1082.90     70.78 o
  -8   2   5    13146.22    12771.34    305.83 o
  -6   2   5     6233.96     5669.89    157.63 o
  -4   2   5    20553.10    20253.57    914.45 o
  -2   2   5    14284.17    13746.89    324.71 o
   0   2   5     2171.41     1590.83     88.11 o
   2   2   5    26052.75    22398.89    662.14 o
   4   2   5    12470.96    11942.91    296.40 o
   6   2   5     2154.69     2023.83     99.10 o
   8   2   5    20998.81    21169.46    508.77 o
  10   2   5    17706.48    17431.51    438.91 o
  12   2   5     3678.74     3825.48    162.23 o
  14   2   5     4098.07     4464.38    183.72 o
  16   2   5    10224.27    10443.17    316.02 o
  18   2   5     6552.48     6711.25    288.35 o
  20   2   5       22.18      -72.09     88.73 o
  22   2   5     1524.28     1495.16    218.93 o
  24   2   5     3024.84     3230.61    301.70 o
 -29   3   5     1137.28      819.67    189.56 o
 -27   3   5      303.75      240.41    126.82 o
 -25   3   5      411.36      274.85    108.13 o
 -23   3   5     5444.29     5843.13    423.18 o
 -21   3   5     5392.43     5507.02    285.68 o
 -19   3   5     1312.59     1303.29    109.30 o
 -17   3   5     5781.47     6303.74    203.90 o
 -15   3   5    45153.30    44974.33   1035.52 o
 -13   3   5    36384.55    35578.49    965.18 o
 -11   3   5      492.27      680.09     62.30 o
  -9   3   5    17048.40    17725.71    421.95 o
  -7   3   5    46621.11    45363.67   1629.99 o
  -5   3   5    17261.82    19562.17    365.31 o
  -3   3   5    16033.46    18112.91    420.03 o
  -1   3   5    30771.11    31216.65    701.35 o
   1   3   5     6713.08     6989.94    183.13 o
   3   3   5     4799.47     4232.58    194.90 o
   5   3   5     9076.01     8735.57    231.22 o
   7   3   5     6040.97     6546.39    421.85 o
   9   3   5    13447.99    13878.78    357.67 o
  11   3   5     3506.94     3528.26    152.78 o
  13   3   5     3256.04     2903.25    178.88 o
  15   3   5     2462.01     2354.68    178.88 o
  17   3   5     1639.38     1594.15    127.71 o
  19   3   5     2372.26     2326.88    276.34 o
  21   3   5      223.24      429.86    168.21 o
  23   3   5      526.12      344.42    165.54 o
 -28   4   5      498.15      395.15    165.54 o
 -26   4   5      589.56      550.00    157.53 o
 -24   4   5     2724.00     2605.41    166.01 o
 -22   4   5     4567.37     4627.53    575.37 o
 -20   4   5     7954.84     8223.33    262.34 o
 -18   4   5      783.26      836.53     96.09 o
 -16   4   5     5861.51     5604.90    187.78 o
 -14   4   5    24994.55    26890.68    627.73 o
 -12   4   5    11722.79    12284.21    314.33 o
 -10   4   5    14297.63    14711.04    432.53 o
  -8   4   5    35042.11    35818.12    801.42 o
  -6   4   5    11855.43    11754.88    227.09 o
  -4   4   5     5588.46     4523.02    123.39 o
  -2   4   5    16998.22    15882.36    363.39 o
   0   4   5    12586.14    13911.89    396.48 o
   2   4   5     5859.74     5411.74    151.97 o
   4   4   5     7575.38     8290.05    219.89 o
   6   4   5     6970.84     6898.75    196.23 o
   8   4   5     5119.87     5007.95    213.59 o
  10   4   5     1784.86     1632.97     98.78 o
  12   4   5       43.39        7.21     62.22 o
  14   4   5     5103.71     5223.60    265.66 o
  16   4   5      504.19      424.98     89.68 o
  18   4   5     1225.47     1038.60    178.88 o
  20   4   5     1762.82     2143.95    240.29 o
  22   4   5      239.26      411.17    168.21 o
 -27   5   5      173.24      424.52    162.87 o
 -25   5   5      208.14      250.97    146.85 o
 -23   5   5      605.54      720.88    157.53 o
 -21   5   5     1739.05     1537.88    173.55 o
 -19   5   5     1777.29     1953.27    148.18 o
 -17   5   5      459.13      580.68     60.46 o
 -15   5   5      257.73      266.35     63.06 o
 -13   5   5     2805.96     2812.54    186.89 o
 -11   5   5     1381.34     1126.71     72.67 o
  -9   5   5       69.06       22.21     38.67 o
  -7   5   5      242.06      296.05     31.17 o
  -5   5   5       18.48        6.94     28.13 o
  -3   5   5     8810.21     8931.50    212.26 o
  -1   5   5     2167.32     1797.86     94.78 o
   1   5   5      695.50      712.55     46.23 o
   3   5   5      758.40      839.77     66.75 o
   5   5   5     2928.38     2859.34    111.75 o
   7   5   5     3029.34     2609.21    114.75 o
   9   5   5     1721.72     1839.05    217.60 o
  11   5   5     2915.76     2847.14    133.05 o
  13   5   5      154.62       81.49     67.35 o
  15   5   5      212.10      221.60    122.82 o
  17   5   5      129.84       53.40    120.15 o
  19   5   5     1774.39     1551.23    200.24 o
  21   5   5      285.82      416.51    170.88 o
 -26   6   5       32.16      -77.43    122.82 o
 -24   6   5      623.36      595.39    154.86 o
 -22   6   5     2462.81     2272.10    218.93 o
 -20   6   5     4404.56     4135.71    258.98 o
 -18   6   5     2390.33     2720.61    176.21 o
 -16   6   5    11048.07    10832.36    244.29 o
 -14   6   5     2897.61     2946.00    108.26 o
 -12   6   5      550.11      576.89     61.16 o
 -10   6   5     2152.84     2115.92     92.51 o
  -8   6   5     9164.70     9812.07    300.20 o
  -6   6   5    16630.82    16954.66    316.00 o
  -4   6   5     4591.04     4530.86    160.20 o
  -2   6   5    16193.89    15424.15    488.60 o
   0   6   5    10711.02     9830.66    331.07 o
   2   6   5     4228.58     4296.83    121.50 o
   4   6   5     4376.44     4468.67    133.68 o
   6   6   5    12027.56    12569.64    313.12 o
   8   6   5     3019.68     3198.21    129.24 o
  10   6   5     1269.91     1441.76    149.52 o
  12   6   5     6880.29     6957.82    328.40 o
  14   6   5     1852.24     1889.40    130.23 o
  16   6   5      689.02      637.33    134.83 o
  18   6   5     1718.18     1340.30    192.23 o
  20   6   5     1535.38     1495.16    202.91 o
 -25   7   5     1412.52     1065.30    184.22 o
 -23   7   5     3905.16     3534.98    275.00 o
 -21   7   5     2223.44     2077.20    200.24 o
 -19   7   5      132.38      395.15    122.82 o
 -17   7   5     3816.24     3885.45    201.58 o
 -15   7   5     6423.75     6376.10    211.88 o
 -13   7   5     5975.17     5625.12    191.21 o
 -11   7   5       49.55       -8.01     64.08 o
  -9   7   5     2439.33     2616.53    138.84 o
  -7   7   5    13266.43    13443.87    312.45 o
  -5   7   5     2257.39     2282.78    101.46 o
  -3   7   5     1326.03     1401.71     72.09 o
  -1   7   5     7730.55     7718.75    261.65 o
   1   7   5     3602.76     3732.55    157.53 o
   3   7   5     1156.64     1078.65     90.78 o
   5   7   5     5786.75     5249.07    229.61 o
   7   7   5     9483.57    10052.26    387.14 o
   9   7   5     3583.95     3534.98    208.25 o
  11   7   5     2283.65     2085.21    176.21 o
  13   7   5     2954.18     3005.78    164.80 o
  15   7   5     1029.50      979.00    110.43 o
  17   7   5     1546.56     1393.70    186.89 o
  19   7   5     1423.35     1156.08    184.22 o
 -24   8   5     2905.79     3019.68    256.31 o
 -22   8   5      852.01      825.01    152.19 o
 -20   8   5      278.68      349.76    125.49 o
 -18   8   5     1801.52     1942.69    127.34 o
 -16   8   5     4828.41     4497.82    229.61 o
 -14   8   5      588.35      755.01     84.03 o
 -12   8   5      280.82      284.07     67.14 o
 -10   8   5      139.88      137.00     57.36 o
  -6   8   5     3870.85     3635.45    100.99 o
   0   8   5     1438.28     1337.63     88.11 o
   2   8   5     4391.50     4349.31    181.55 o
   4   8   5     3823.36     3591.05    178.88 o
   6   8   5     1901.01     1810.21    138.84 o
   8   8   5    11583.35    10960.04    421.85 o
  10   8   5    11703.83    11298.44    334.13 o
  12   8   5     3107.09     3301.05    312.38 o
  14   8   5     1527.77     1681.30    133.01 o
  16   8   5     6329.71     6556.68    252.45 o
  18   8   5     3622.84     3508.28    272.33 o
 -23   9   5     1131.90     1132.05    173.55 o
 -21   9   5     1307.21     1564.58    173.55 o
 -19   9   5      422.91      464.57    128.16 o
 -17   9   5     2843.79     3145.59    158.85 o
 -15   9   5     1994.28     2336.10    169.54 o
 -13   9   5      179.12      226.08     98.79 o
 -11   9   5      834.60      622.33     74.79 o
  -9   9   5      711.08     1035.93    160.20 o
  -7   9   5      359.53      501.95    136.17 o
  -1   9   5     1227.15     1145.40     74.76 o
   1   9   5     5620.53     5516.06    208.25 o
   3   9   5     4437.74     4362.66    192.23 o
   5   9   5     6451.93     6608.91    217.43 o
   7   9   5     6113.02     6321.52    271.00 o
   9   9   5     6614.52     6151.90    288.35 o
  11   9   5     3829.05     4040.64    189.62 o
  13   9   5     1806.32     1959.45    357.77 o
  15   9   5     4759.04     4526.58    207.53 o
  17   9   5     3992.65     3575.03    269.66 o
 -22  10   5      910.17      817.00    157.53 o
 -20  10   5      986.44      867.73    144.18 o
 -18  10   5     1726.16     1807.54    176.21 o
 -16  10   5      687.87      656.58     94.17 o
 -14  10   5     1837.80     1826.01    118.96 o
 -12  10   5     3287.11     3294.09    149.07 o
 -10  10   5     1149.96     1124.04    176.21 o
  -8  10   5     1057.97     1329.62    181.55 o
  -6  10   5      188.68      210.92    133.50 o
  -4  10   5      944.24      881.07    160.20 o
  -2  10   5     1443.13     1428.41    184.22 o
   0  10   5      576.65      568.22     89.44 o
   2  10   5     2015.23     1920.79    103.38 o
   4  10   5     3236.72     3115.46    139.73 o
   6  10   5      545.32      524.16     79.97 o
   8  10   5     1515.52     1373.54    109.50 o
  10  10   5      781.94      787.77    102.53 o
  12  10   5      663.30      641.44    103.75 o
  14  10   5      545.99      442.31    128.16 o
  16  10   5      786.59      622.91    116.64 o
 -19  11   5     1444.18     1391.03    162.87 o
 -17  11   5     2659.31     2763.35    155.21 o
 -15  11   5      510.51      460.25    100.12 o
 -13  11   5     4658.96     4749.99    461.90 o
 -11  11   5     5273.02     5276.48    187.19 o
  -9  11   5     2529.44     2507.31    118.78 o
  -7  11   5       33.93       78.80     70.75 o
  -5  11   5     1043.40     1105.35    178.88 o
  -3  11   5     2610.89     2109.24    229.61 o
  -1  11   5      114.03      162.87    138.84 o
   1  11   5     2027.60     1905.53    101.94 o
   3  11   5     3609.82     3607.74    149.59 o
   5  11   5     1022.85     1023.77     93.66 o
   7  11   5     1254.97     1257.51    108.62 o
   9  11   5     1433.14     1574.28    124.96 o
  11  11   5      700.05      985.57    116.14 o
  13  11   5      224.21      320.44     98.73 o
 -16  12   5      275.66      351.63     90.38 o
 -14  12   5      623.78      721.11     95.75 o
 -12  12   5     2088.82     2356.04    132.18 o
 -10  12   5     1963.62     2126.62    115.41 o
  -8  12   5      965.07      630.10    176.21 o
  -6  12   5     1747.40     2026.47    234.95 o
  -4  12   5     1462.60     1431.08    216.26 o
  -2  12   5      361.36      421.85    165.54 o
   0  12   5     2426.27     1863.61    232.28 o
   2  12   5      165.30      265.84    108.13 o
   4  12   5      662.51      573.29     80.17 o
   6  12   5      109.58      162.26     76.90 o
   8  12   5     1239.93     1441.92    146.85 o
  10  12   5     1700.39     1469.38    128.91 o
  12  12   5      671.05      779.15    115.34 o
 -13  13   5     2501.94     2091.10    161.53 o
 -11  13   5      701.85      891.75    186.89 o
  -9  13   5     2365.06     2904.88    277.67 o
  -7  13   5     4475.96     4848.58    344.42 o
  -5  13   5      527.36      598.06    186.89 o
  -3  13   5      745.36      648.79    181.55 o
  -1  13   5     3135.34     3270.66    285.68 o
   1  13   5     2383.62     2013.12    245.63 o
   3  13   5        3.17      -96.12    154.86 o
   5  13   5      571.49      534.85    182.89 o
   7  13   5     1629.69     1986.97    245.63 o
   9  13   5      481.39      409.52     98.63 o
  -8  14   5     1133.44     1035.93    202.91 o
  -6  14   5     2337.02     2063.85    266.99 o
  -4  14   5     1875.51     1722.10    253.64 o
  -2  14   5     1218.73     1300.25    232.28 o
   0  14   5     1856.82     1148.07    218.93 o
   2  14   5      248.36      416.51    176.21 o
   4  14   5       53.31     -224.27    154.86 o
 -28   0   6     3392.67     3919.45    317.72 o
 -26   0   6    11300.25    10911.98    523.31 o
 -24   0   6     5900.80     6090.10    336.41 o
 -22   0   6     2498.46     2330.84    208.25 o
 -20   0   6    10645.16    10861.25    475.25 o
 -18   0   6     4920.87     4800.52    261.65 o
 -16   0   6      687.23      817.00    122.82 o
 -14   0   6     7386.05     8180.65    333.74 o
 -12   0   6    16277.40    15835.32    541.99 o
 -10   0   6    11850.08    11042.80    403.16 o
  -8   0   6       81.70       -2.67     64.08 o
  -2   0   6    16923.74    16401.34    544.66 o
   0   0   6    33032.19    33304.63   1067.97 o
   2   0   6    12314.57    12140.14    424.52 o
   4   0   6    24422.19    21479.54    720.88 o
   6   0   6     3122.67     3150.51    181.55 o
   8   0   6    11199.86    10575.57    403.16 o
  10   0   6     2211.89     2101.23    168.21 o
  12   0   6      688.20      459.23    114.81 o
  14   0   6    11312.39    10773.14    445.88 o
  16   0   6     9137.36     7817.54    371.12 o
  18   0   6      279.84      352.43    144.18 o
  20   0   6      332.23      509.96    157.53 o
  22   0   6     1941.43     2045.16    237.62 o
 -29   1   6      325.36      491.19    126.49 o
 -27   1   6     4165.30     4435.36    364.44 o
 -25   1   6     5270.80     5305.14    226.55 o
 -23   1   6     1707.17     1625.61    136.79 o
 -21   1   6     8405.66     8446.54    278.35 o
 -19   1   6     4986.01     4838.88    190.57 o
 -17   1   6     2536.05     2155.77    152.19 o
 -15   1   6     2293.31     2264.63    123.56 o
 -13   1   6     9036.35     9847.49    266.20 o
 -11   1   6     9405.99     9188.81    247.30 o
  -9   1   6     7402.60     7944.17    608.74 o
  -7   1   6     2329.32     1977.08    196.24 o
  -5   1   6    16225.10    15161.98    363.42 o
  -3   1   6     7965.86     7004.53    185.02 o
  -1   1   6    30391.87    30158.12    686.26 o
   1   1   6    31286.09    33231.73    755.17 o
   3   1   6     7336.64     9204.02    239.77 o
   5   1   6    10287.29    10542.63    273.75 o
   7   1   6      548.91      747.80     72.52 o
   9   1   6     2840.30     2998.35    134.90 o
  11   1   6     1213.31     1341.54    150.85 o
  13   1   6     1873.89     1894.32    122.67 o
  15   1   6     1815.60     1712.44    126.49 o
  17   1   6      660.38      550.46     99.85 o
  19   1   6      440.54      632.07    108.44 o
  21   1   6     1514.99     1707.93    154.77 o
  23   1   6      627.74      597.69    130.23 o
 -28   2   6      633.62      708.89    128.38 o
 -26   2   6     1306.22     1424.33    190.90 o
 -24   2   6      435.54      285.41    100.36 o
 -22   2   6      145.29      142.40     84.89 o
 -20   2   6     1882.41     1648.02    240.29 o
 -18   2   6     1362.59     1290.28    104.66 o
 -16   2   6      794.42      789.50     83.00 o
 -14   2   6     3041.31     3092.05    133.88 o
 -12   2   6      156.02      113.47     50.97 o
 -10   2   6      437.29      466.07    113.47 o
  -8   2   6     1332.16     1233.39     67.97 o
  -6   2   6     1494.80     1669.88     80.22 o
  -4   2   6     1247.37     1122.30     92.11 o
  -2   2   6    34678.20    32260.87    728.73 o
   0   2   6    22520.15    24300.28    719.54 o
   2   2   6     1907.39     1836.00     92.45 o
   4   2   6    14650.89    13936.74    345.47 o
   6   2   6    11115.95    10343.75    283.01 o
   8   2   6     5418.73     5360.90    178.04 o
  10   2   6     5005.66     4917.78    241.63 o
  12   2   6     7443.25     6983.94    224.57 o
  14   2   6     1784.02     1645.60    157.53 o
  16   2   6     5807.62     5596.44    256.31 o
  18   2   6     2786.76     2849.40    221.60 o
  20   2   6      739.01      920.88    124.22 o
  22   2   6      982.04     1345.64    218.93 o
 -29   3   6      678.88      942.48    194.90 o
 -27   3   6      554.99      635.78    149.52 o
 -25   3   6      604.68      584.81    137.50 o
 -23   3   6      983.92     1006.70    117.98 o
 -21   3   6     4283.35     4242.74    185.78 o
 -19   3   6     4532.40     4714.03    186.90 o
 -17   3   6     4089.23     3691.89    155.54 o
 -15   3   6     2694.91     2554.34    129.31 o
 -13   3   6    15868.99    16282.98    403.07 o
 -11   3   6     2413.59     2428.01    109.45 o
  -9   3   6       42.73      -15.51     45.39 o
  -7   3   6     3245.88     3109.82    109.45 o
  -5   3   6    21583.66    20342.36    463.46 o
  -3   3   6     5457.72     5257.17    238.96 o
  -1   3   6    19651.83    19767.33    457.79 o
   1   3   6    21290.67    21671.88    503.13 o
   3   3   6     1527.29     1464.93     77.34 o
   5   3   6        1.64       44.21     47.08 o
   7   3   6     3180.99     2965.86    125.54 o
   9   3   6     1657.16     1658.79    100.01 o
  11   3   6     2956.64     2830.98    139.71 o
  13   3   6      600.79      455.87    158.86 o
  15   3   6     3106.08     3176.30    163.30 o
  17   3   6     1007.66     1153.29    148.18 o
  19   3   6      549.48      523.30    162.87 o
  21   3   6     1062.74     1105.35    205.58 o
 -28   4   6     1709.19     1385.69    210.92 o
 -26   4   6      602.20      488.60    160.20 o
 -24   4   6       75.71      -92.04     89.54 o
 -22   4   6      953.34      812.52    106.55 o
 -20   4   6     1814.13     1798.23    124.43 o
 -18   4   6     1406.64     1289.93    103.84 o
 -16   4   6     4534.79     4222.57    165.19 o
 -14   4   6     3521.42     4234.62    169.54 o
 -12   4   6     6615.65     6222.62    188.23 o
 -10   4   6     1815.64     1381.89     77.34 o
  -8   4   6    10316.08    10673.35    265.21 o
  -6   4   6     2720.33     3207.60     86.21 o
  -4   4   6    28241.31    27418.61    626.78 o
  -2   4   6    11725.21    12540.85    300.16 o
   0   4   6     5263.77     5730.83    176.22 o
   2   4   6     3109.44     3242.74    114.21 o
   4   4   6    24618.59    23379.57    547.49 o
   6   4   6    14420.95    14413.45    367.11 o
   8   4   6      518.35      637.32     73.34 o
  10   4   6     6799.49     6988.90    225.61 o
  12   4   6     5458.32     5568.91    196.74 o
  14   4   6     3191.33     3121.55    154.67 o
  16   4   6       75.78       80.10    130.83 o
  18   4   6     3499.49     3647.12    280.34 o
  20   4   6     1526.29     1898.32    229.61 o
  22   4   6        6.23      296.36    157.53 o
 -27   5   6     2236.37     2293.46    248.30 o
 -25   5   6       44.53       80.10    133.50 o
 -23   5   6     1337.56     1262.87    178.88 o
 -21   5   6     3125.27     3427.87    232.28 o
 -19   5   6      985.55     1015.30    138.84 o
 -17   5   6     2256.36     2125.54    118.89 o
 -15   5   6     1095.15     1194.64    109.47 o
 -13   5   6     2475.16     2150.08    106.55 o
 -11   5   6     2240.76     2252.55    103.84 o
  -9   5   6    13210.92    13016.09    314.33 o
  -7   5   6     4893.65     4713.69    111.92 o
  -5   5   6     2991.82     2833.42     96.06 o
  -3   5   6    23641.30    23535.19    536.16 o
  -1   5   6    14666.54    13298.77    315.27 o
   1   5   6     1395.23     1066.46     61.34 o
   3   5   6    22746.16    22993.11    534.27 o
   5   5   6    33634.51    32285.32    758.92 o
   7   5   6     6240.19     6508.28    195.91 o
   9   5   6     6534.19     6821.94    209.99 o
  11   5   6     9268.44     9148.96    376.46 o
  13   5   6     9156.77     9208.57    408.50 o
  15   5   6      501.88      331.07    133.50 o
  17   5   6     1054.92     1121.37    184.22 o
  19   5   6     5719.96     5793.73    352.43 o
  21   5   6     1514.61     1596.61    232.28 o
 -26   6   6     2365.22     2835.46    256.31 o
 -24   6   6       72.94      -53.40    122.82 o
 -22   6   6      841.59      624.76    146.85 o
 -20   6   6     2397.02     2619.20    210.92 o
 -18   6   6     9248.66     9352.88    278.46 o
 -16   6   6      321.64      452.29     73.56 o
 -14   6   6      682.27      725.98     73.56 o
 -12   6   6     4341.72     4495.47    149.11 o
 -10   6   6     1106.72     1146.75     67.97 o
  -8   6   6     1958.37     2032.09    119.00 o
  -6   6   6     4764.57     4342.76    124.56 o
  -4   6   6    19848.08    20532.88    465.37 o
  -2   6   6    10218.86     9809.10    234.10 o
   0   6   6     1614.11     1947.96     79.23 o
   2   6   6    10579.19     9796.40    245.34 o
   4   6   6    16067.55    15815.04    380.33 o
   6   6   6     4288.02     4074.90    201.58 o
   8   6   6      722.57      659.47    112.14 o
  10   6   6     4275.73     4613.63    250.97 o
  12   6   6     7583.87     7048.60    333.74 o
  14   6   6      523.47      517.97    136.17 o
  16   6   6      684.90      437.87    146.85 o
  18   6   6     1587.88     1396.37    197.57 o
  20   6   6     3344.66     3460.22    293.69 o
 -25   7   6     1597.89     1305.59    194.90 o
 -23   7   6     1340.22     1033.26    170.88 o
 -21   7   6     3067.14     2635.21    218.93 o
 -19   7   6     7121.57     7371.66    347.09 o
 -17   7   6     1606.27     1694.17    114.21 o
 -15   7   6     1840.75     1912.74    154.86 o
 -13   7   6     3739.24     3329.39    189.56 o
 -11   7   6     9342.34     8810.75    341.75 o
  -9   7   6     8153.25     7932.34    288.35 o
  -7   7   6    18902.00    18723.64    432.33 o
  -5   7   6    16334.91    16337.26    531.31 o
  -3   7   6     4111.28     4335.96    168.21 o
  -1   7   6     1164.24     1294.91     93.45 o
   1   7   6      653.31      611.41     72.09 o
   3   7   6     2490.77     2378.90    149.52 o
   5   7   6      985.51      950.49    106.80 o
   7   7   6      914.35      918.45    117.48 o
   9   7   6      114.81      291.02    101.46 o
  11   7   6      953.65      760.93    130.83 o
  13   7   6      369.16      258.98    122.82 o
  15   7   6       56.10       63.21     84.00 o
  17   7   6        6.48      192.23    136.17 o
  19   7   6      174.61      256.31    154.86 o
 -24   8   6      992.07      862.39    168.21 o
 -22   8   6     1413.86     1348.31    176.21 o
 -20   8   6     1958.20     1927.68    189.56 o
 -18   8   6      434.10      464.36     86.29 o
 -16   8   6     5591.80     5610.70    202.95 o
 -14   8   6     5926.39     6089.78    207.72 o
 -12   8   6     5162.88     4733.77    224.27 o
 -10   8   6     1858.38     1684.72    128.16 o
  -8   8   6     5852.62     5847.13    224.27 o
  -6   8   6     1616.30     1762.15    101.46 o
  -4   8   6      608.80      491.27     53.40 o
  -2   8   6      645.38      568.69     58.74 o
   0   8   6      967.65      953.16     80.10 o
   2   8   6     1145.80      849.04     85.44 o
   4   8   6     2274.84     2242.74    152.19 o
   6   8   6      186.20      138.84     82.77 o
   8   8   6      160.85      357.77    104.13 o
  10   8   6      121.98       80.10    104.13 o
  12   8   6      174.24       71.78     82.81 o
  14   8   6      324.34      326.36    118.81 o
  16   8   6      244.27      280.34    138.84 o
  18   8   6     1156.25     1019.91    184.22 o
 -23   9   6      198.71      275.00    136.17 o
 -21   9   6     1404.66     1214.82    168.21 o
 -19   9   6     3380.82     2848.81    224.27 o
 -17   9   6     1421.72     1385.45    114.01 o
 -15   9   6      123.52      242.31     74.08 o
 -13   9   6     1410.26     1395.14    141.51 o
 -11   9   6      473.04      634.67    100.12 o
  -9   9   6      685.50      744.91     80.10 o
  -7   9   6     2661.02     2613.86    125.49 o
  -5   9   6     4877.88     4749.79    173.55 o
  -3   9   6     1033.46      953.16     66.75 o
  -1   9   6     2045.33     1946.37    106.80 o
   1   9   6     1498.00     1300.25    104.13 o
   3   9   6     3486.21     3377.45    173.55 o
   5   9   6      982.67      963.84    109.47 o
   7   9   6       19.14        2.67     80.10 o
   9   9   6     1320.60     1395.93    117.39 o
  11   9   6      416.92      355.11     87.24 o
  13   9   6     1397.15     1516.71    132.85 o
  15   9   6      438.02      585.80    109.30 o
  17   9   6      542.37      875.73    170.88 o
 -22  10   6       87.69      120.15    122.82 o
 -20  10   6     3487.35     3500.27    248.30 o
 -18  10   6     4834.11     4731.65    351.09 o
 -16  10   6     2228.89     2290.29    154.86 o
 -14  10   6     2949.72     2921.05    149.52 o
 -12  10   6     6934.74     7059.72    228.92 o
 -10  10   6     3769.82     3639.82    149.51 o
  -8  10   6      446.80      599.74     63.34 o
  -6  10   6     4480.12     4338.67    146.91 o
  -4  10   6     5713.17     5944.62    180.73 o
  -2  10   6      254.07      275.00     50.73 o
   0  10   6     3881.66     3537.65    157.53 o
   2  10   6     4797.87     4461.44    197.57 o
   4  10   6     4231.58     3913.39    204.25 o
   6  10   6       57.05       10.79     76.09 o
   8  10   6      985.08     1173.29    108.63 o
  10  10   6      463.05      491.49     94.93 o
  12  10   6      785.74      857.65    112.91 o
  14  10   6      871.71      986.19    123.92 o
 -19  11   6     1755.67     1722.10    178.88 o
 -17  11   6      305.47      286.33     88.32 o
 -15  11   6       18.28       69.42     77.43 o
 -13  11   6      887.36      985.62    124.15 o
 -11  11   6     1253.45     1262.49     95.75 o
  -9  11   6     1349.84     1348.05     88.12 o
  -7  11   6      162.39      147.18     47.75 o
  -5  11   6     3539.73     3764.59    277.67 o
  -3  11   6     3716.55     3704.81    131.58 o
  -1  11   6      780.86      702.97    114.81 o
   1  11   6       82.35       70.58     55.38 o
   3  11   6     4024.67     3634.39    155.25 o
   5  11   6     2589.05     2506.25    138.66 o
   7  11   6      675.81      754.40     95.01 o
   9  11   6       55.32      168.29     84.41 o
  11  11   6      999.57      828.35    113.50 o
  13  11   6     1178.90     1033.72    124.27 o
 -16  12   6       36.28      155.50     83.28 o
 -14  12   6      426.40      525.78     88.54 o
 -12  12   6      277.92      163.15    108.13 o
 -10  12   6      906.51     1117.83    114.81 o
  -8  12   6     1807.86     2053.17    242.96 o
  -6  12   6      495.90      667.48    178.88 o
  -4  12   6     1439.87     1294.91    202.91 o
  -2  12   6     2318.35     2621.86    258.98 o
   0  12   6     2109.67     1678.82    100.53 o
   2  12   6     4328.30     4290.00    169.66 o
   4  12   6     3320.88     3403.69    160.02 o
   6  12   6     2540.42     2547.72    145.94 o
   8  12   6     1564.46     1365.72    121.01 o
  10  12   6     1984.96     2158.81    184.22 o
 -13  13   6       40.94      -51.29     70.60 o
 -11  13   6      494.01      464.57    178.88 o
  -9  13   6      329.30      208.25    160.20 o
  -7  13   6      767.88      958.50    205.58 o
  -5  13   6     1648.13     1633.99    234.95 o
  -3  13   6      281.38      256.31    157.53 o
  -1  13   6      660.46      523.31    184.22 o
   1  13   6     2053.27     2093.22    261.65 o
   3  13   6     1602.95     1433.42    140.17 o
   5  13   6      216.61      144.76    230.95 o
   7  13   6     1370.99     1532.48    125.72 o
  -8  14   6     1329.75     1772.83    248.30 o
  -6  14   6      467.65      429.86    192.23 o
  -4  14   6      171.64      112.14    170.88 o
  -2  14   6     1508.73     1225.49    229.61 o
   0  14   6      965.44      958.50    216.26 o
   2  14   6      712.41      587.38    194.90 o
 -29   1   7      406.10      453.50    120.83 o
 -27   1   7     3145.31     3166.55    198.23 o
 -25   1   7     4513.00     4962.01    219.94 o
 -23   1   7     1116.86     1173.94    124.56 o
 -21   1   7     1274.93     1650.26    233.62 o
 -19   1   7     1854.35     1837.49    124.60 o
 -17   1   7     1599.62     1390.80    118.81 o
 -15   1   7     4231.60     3796.48    150.08 o
 -13   1   7     3863.20     3953.41    371.12 o
 -11   1   7     1395.97     1163.75    197.57 o
  -9   1   7     3180.36     3086.29    114.21 o
  -7   1   7    17397.70    15464.20    536.65 o
  -5   1   7     5855.94     5694.95    221.60 o
  -3   1   7    14014.40    13464.57    404.49 o
  -1   1   7    28852.69    26811.58    674.16 o
   1   1   7    29656.29    29337.10    969.18 o
   3   1   7    11613.01    11340.66    290.74 o
   5   1   7     6578.77     6573.59    196.32 o
   7   1   7    15883.57    15674.92    397.40 o
   9   1   7     7349.54     8264.44    246.24 o
  11   1   7     5074.52     5157.03    262.99 o
  13   1   7     7409.80     7038.23    419.18 o
  15   1   7     8358.73     8936.26    289.79 o
  17   1   7      669.22      779.55    120.15 o
  19   1   7       73.41       84.80    116.14 o
  21   1   7     1875.04     2161.25    171.68 o
 -28   2   7      749.40      947.99    141.59 o
 -26   2   7     2119.50     1968.10    250.97 o
 -24   2   7     5190.66     5430.96    230.30 o
 -22   2   7     1298.21     1205.06    121.76 o
 -20   2   7      531.59      478.52     92.51 o
 -18   2   7     3763.02     3656.82    158.59 o
 -16   2   7    12140.59    11488.08    314.30 o
 -14   2   7     5391.65     5329.89    240.29 o
 -12   2   7      407.44      464.48     62.22 o
 -10   2   7     2478.23     2419.96    104.77 o
  -8   2   7    20698.48    20249.67    476.67 o
  -6   2   7    14001.25    13711.23    325.66 o
  -4   2   7     4896.67     5996.08    167.90 o
  -2   2   7     1083.28     1069.00     66.75 o
   0   2   7    31293.10    29237.29    672.10 o
   2   2   7    25836.74    25930.31    602.25 o
   4   2   7     4240.91     4617.25    244.30 o
   6   2   7    26642.47    24508.05    584.29 o
   8   2   7    12491.43    12353.50    612.75 o
  10   2   7     2160.14     1837.80    122.82 o
  12   2   7     1176.01     1352.00    108.13 o
  14   2   7     6003.70     5612.64    213.31 o
  16   2   7     3159.41     3206.53    175.45 o
  18   2   7       70.40      -11.50     92.45 o
  20   2   7      718.55      855.30    125.45 o
  22   2   7     1752.52     1628.65    226.94 o
 -29   3   7      941.91     1420.40    213.59 o
 -27   3   7      114.18      144.60    118.81 o
 -25   3   7     2483.80     2235.92    177.55 o
 -23   3   7     3724.33     3865.34    271.00 o
 -21   3   7     2701.57     2792.18    176.22 o
 -19   3   7     4919.75     4659.71    222.94 o
 -17   3   7    13048.80    12542.12    339.83 o
 -15   3   7    17802.52    18411.99    515.30 o
 -13   3   7     6718.79     6320.97    197.28 o
 -11   3   7     5173.89     5068.64    165.18 o
  -9   3   7    20373.16    21344.66    502.18 o
  -7   3   7    11709.46    11111.26    420.51 o
  -5   3   7     6283.94     6866.08    188.68 o
  -3   3   7    16785.09    16557.92    392.67 o
  -1   3   7    23946.66    23568.26    545.60 o
   1   3   7    11057.06    10606.37    269.02 o
   3   3   7     1499.45     1879.45    252.31 o
   5   3   7     8471.06     9211.88    252.90 o
   7   3   7     9017.49     8120.91    235.00 o
   9   3   7     3729.43     3537.47    204.25 o
  11   3   7     1879.62     1804.51    116.32 o
  13   3   7     1228.71     1045.93    103.84 o
  15   3   7     1391.21     1285.32    118.54 o
  17   3   7     3827.34     3682.42    191.28 o
  19   3   7      900.78     1158.75    189.56 o
  21   3   7      867.48     1049.28    200.24 o
 -28   4   7      181.78      -21.36    154.86 o
 -26   4   7     2219.41     2253.42    237.62 o
 -24   4   7     4916.57     4812.52    215.12 o
 -22   4   7     6349.84     6244.94    379.13 o
 -20   4   7     4680.13     4840.14    196.32 o
 -18   4   7     7801.44     8096.31    248.13 o
 -16   4   7     6114.73     6497.40    209.56 o
 -14   4   7    11952.70    11942.90    308.67 o
 -12   4   7     4636.42     5101.90    166.14 o
 -10   4   7    17750.73    17977.61    437.99 o
  -8   4   7    13275.23    12375.90    304.86 o
  -6   4   7     2064.25     2048.07    133.50 o
  -4   4   7     4096.92     3981.30    125.45 o
  -2   4   7    20612.66    20491.35    477.63 o
   0   4   7    10571.79    10371.06    263.36 o
   2   4   7      171.68      200.24     50.00 o
   4   4   7     8364.33     9049.84    246.37 o
   6   4   7     5695.10     5974.19    187.67 o
   8   4   7     1875.27     1983.37    110.62 o
  10   4   7     2863.84     2264.80    281.68 o
  12   4   7      479.24      577.06     86.29 o
  14   4   7       29.93      -59.05     84.10 o
  16   4   7      496.13      672.82    160.20 o
  18   4   7     2009.68     2079.87    232.28 o
  20   4   7      902.99      555.34    181.55 o
 -27   5   7        9.28      269.66    154.86 o
 -25   5   7      742.74      854.38    173.55 o
 -23   5   7      359.45      384.47    141.51 o
 -21   5   7     1074.80     1149.91    112.03 o
 -19   5   7     3565.26     3176.12    156.66 o
 -17   5   7       24.10      -83.98     62.22 o
 -15   5   7      521.84      597.72     75.23 o
 -13   5   7     2750.53     2416.86    115.16 o
 -11   5   7        3.78      -78.76     45.31 o
  -9   5   7     1140.91     1033.58     90.78 o
  -7   5   7      143.19      273.27     45.19 o
  -5   5   7     9291.55     9408.40    235.90 o
  -3   5   7     9188.09     9208.69    260.32 o
  -1   5   7     2947.75     2996.37    190.90 o
   1   5   7      722.48      652.84     57.56 o
   3   5   7    10540.06    10754.72    276.58 o
   5   5   7     6528.09     6710.15    200.01 o
   7   5   7      879.44      741.32     74.88 o
   9   5   7      774.49      929.02    228.28 o
  11   5   7      269.72      189.43     73.34 o
  13   5   7     1755.05     1471.13    173.55 o
  15   5   7      205.49      101.46    128.16 o
  17   5   7      651.14      699.52    170.88 o
  19   5   7      278.40      122.82    141.51 o
 -26   6   7      409.55      360.44    152.19 o
 -24   6   7     1817.40     1906.33    202.91 o
 -22   6   7     4237.99     4629.65    280.34 o
 -20   6   7     1441.00     1495.16    168.21 o
 -18   6   7     3730.44     4202.46    237.62 o
 -16   6   7     7970.13     8060.84    239.74 o
 -14   6   7      302.73      332.35     97.45 o
 -12   6   7     2305.78     2275.23    106.55 o
 -10   6   7     5863.19     5947.41    171.80 o
  -8   6   7    14850.43    14805.87    288.75 o
  -6   6   7     2077.71     2270.78     90.38 o
  -4   6   7    13892.48    14496.65    343.60 o
  -2   6   7    11948.28    11669.39    381.80 o
   0   6   7     4906.52     4872.37    209.59 o
   2   6   7      180.61      259.66     74.76 o
   4   6   7     5650.06     5617.00    170.47 o
   6   6   7     2890.97     3235.80    132.29 o
   8   6   7      464.18      320.39    109.47 o
  10   6   7     2440.09     2368.22    189.56 o
  12   6   7     4708.98     4157.07    258.98 o
  14   6   7      405.97      590.05    146.85 o
  16   6   7     1745.43     1836.91    210.92 o
  18   6   7     2088.67     1759.48    210.92 o
  20   6   7      397.66      488.60    173.55 o
 -25   7   7     1776.41     1575.26    202.91 o
 -23   7   7     2030.32     1767.49    194.90 o
 -21   7   7     1220.69     1014.57    160.20 o
 -19   7   7      671.40      648.14     91.43 o
 -17   7   7     6533.87     6431.85    307.04 o
 -15   7   7     2821.43     3340.07    194.90 o
 -13   7   7     1063.19     1025.25    112.14 o
 -11   7   7     1486.76     1399.04    114.81 o
  -9   7   7     5710.64     5889.85    232.28 o
  -7   7   7     4460.92     4106.34    178.88 o
  -5   7   7      438.10      509.96     64.08 o
  -3   7   7     1827.09     1716.76    112.14 o
  -1   7   7     2941.84     3284.01    157.53 o
   1   7   7      628.36      496.61     80.10 o
   3   7   7      468.44      595.39     90.78 o
   5   7   7     1679.91     1703.41    138.84 o
   7   7   7     8731.42     7943.02    333.74 o
   9   7   7     1862.10     2103.90    173.55 o
  11   7   7     1899.61     1711.42    176.21 o
  13   7   7      310.29      550.00    133.50 o
  15   7   7     1508.19     1596.15    135.93 o
  17   7   7     2975.21     3179.88    266.99 o
  19   7   7     1222.37     1019.91    194.90 o
 -24   8   7     1326.73     1401.71    189.56 o
 -22   8   7      208.10      226.94    133.50 o
 -20   8   7     1909.70     1754.14    181.55 o
 -18   8   7     2909.09     2936.99    154.50 o
 -16   8   7     2510.31     2559.61    291.02 o
 -14   8   7     2618.11     3057.06    184.22 o
 -12   8   7     3570.24     3273.33    178.88 o
 -10   8   7      460.55      504.62     80.10 o
  -8   8   7     5790.62     5911.21    226.94 o
  -6   8   7     2410.22     2330.84    125.49 o
  -4   8   7     2380.30     2437.64    125.49 o
  -2   8   7     4222.68     4207.80    176.21 o
   0   8   7     3487.87     3142.50    157.53 o
   2   8   7     2892.28     2862.16    160.20 o
   4   8   7     1318.23     1230.83    114.81 o
   6   8   7     6490.24     6130.14    280.34 o
   8   8   7    10117.16    10143.04    413.84 o
  10   8   7     2828.85     2960.95    218.93 o
  12   8   7     1626.75     1468.46    168.21 o
  14   8   7     2426.04     2576.94    165.19 o
  16   8   7     2782.79     3065.07    256.31 o
 -23   9   7     1376.08     1439.09    186.89 o
 -21   9   7      221.30      242.96    125.49 o
 -19   9   7     1337.51     1492.49    165.54 o
 -17   9   7     1086.41      917.73    113.47 o
 -15   9   7      552.74      549.31     88.32 o
 -13   9   7      381.07      291.22     73.54 o
 -11   9   7      752.24      718.21     90.78 o
  -9   9   7     2374.62     2475.02    138.84 o
  -7   9   7     2400.07     2256.09    125.49 o
  -5   9   7     1598.49     1714.09    106.80 o
  -3   9   7     2072.47     2165.31    117.48 o
  -1   9   7     6919.98     7158.06    266.99 o
   1   9   7     5495.53     5043.49    213.59 o
   3   9   7     2945.39     3035.70    170.88 o
   5   9   7     3339.83     2966.28    181.55 o
   7   9   7     5619.61     5195.67    258.98 o
   9   9   7     7880.53     7726.76    347.09 o
  11   9   7     1109.87     1181.47    118.54 o
  13   9   7     1536.82     1734.69    170.88 o
  15   9   7     2766.38     2776.77    232.28 o
 -22  10   7      602.74      491.27    138.84 o
 -20  10   7     1767.67     1842.25    186.89 o
 -18  10   7      618.43      525.87    146.85 o
 -16  10   7      548.73      568.05    165.54 o
 -14  10   7     1948.54     1702.52    117.53 o
 -12  10   7     2256.45     2291.63    232.28 o
 -10  10   7     2759.10     3141.07    137.87 o
  -8  10   7     1319.52     1321.61     93.45 o
  -6  10   7     1701.22     1636.66    104.13 o
  -4  10   7     1798.52     1927.68    106.80 o
  -2  10   7      196.40      325.73     61.41 o
   0  10   7      780.89      811.66     85.44 o
   2  10   7      449.07      435.20     80.10 o
   4  10   7      324.09      258.98     88.11 o
   6  10   7      970.97      806.32    112.14 o
   8  10   7     1642.98     1610.10    125.63 o
  10  10   7      752.97      691.55    104.47 o
  12  10   7      450.57      639.88    204.25 o
  14  10   7      858.45      942.38    122.79 o
 -19  11   7     1316.92     1070.64    157.53 o
 -17  11   7      826.70      882.46    109.47 o
 -15  11   7     2463.80     2760.64    153.79 o
 -13  11   7     2603.41     2522.94    188.23 o
 -11  11   7     1493.93     1547.09    102.32 o
  -9  11   7      574.30      555.86     69.49 o
  -7  11   7      828.78      837.98     68.82 o
  -5  11   7     5059.96     4961.18    293.69 o
  -3  11   7      683.50      702.92     94.78 o
  -1  11   7     2200.73     2292.77    114.60 o
   1  11   7     5528.15     5685.53    197.68 o
   3  11   7     2090.82     1983.89    126.55 o
   5  11   7      542.78      404.74     84.83 o
   7  11   7     2320.13     2561.67    209.59 o
   9  11   7     1249.99     1079.99    115.04 o
  11  11   7      266.19      431.90    104.47 o
 -16  12   7      258.98      531.22    173.55 o
 -14  12   7      391.56      480.24    148.18 o
 -12  12   7      848.01      951.24    173.55 o
 -10  12   7     1000.07     1077.24     87.86 o
  -8  12   7     1270.60     1318.94    213.59 o
  -6  12   7     2777.27     3030.36    283.01 o
  -4  12   7      264.42      411.17    157.53 o
  -2  12   7     2246.78     1884.97    232.28 o
   0  12   7     1386.65     1239.95     88.82 o
   2  12   7      707.50      948.01    265.66 o
   4  12   7      235.58       77.52    100.12 o
   6  12   7      789.79      919.32    105.08 o
   8  12   7     1756.87     1996.09    143.18 o
  10  12   7      286.51      177.76     94.73 o
 -13  13   7      638.12      720.88    189.56 o
 -11  13   7      844.58     1201.47    213.59 o
  -9  13   7     2699.88     2378.90    269.66 o
  -7  13   7     1127.37     1035.93    205.58 o
  -5  13   7      266.02      112.14    170.88 o
  -3  13   7     1605.72     1553.90    234.95 o
  -1  13   7     3495.79     3163.86    301.70 o
   1  13   7      438.70      675.49    186.89 o
   3  13   7      411.16      455.82    192.23 o
   5  13   7      502.59      566.63     94.23 o
  -6  14   7      321.59      130.83    176.21 o
  -4  14   7      653.19      541.99    197.57 o
  -2  14   7     1136.23     1289.57    234.95 o
   0  14   7     1230.23     1310.93    232.28 o
 -30   0   8     1308.62     1521.86    237.62 o
 -28   0   8     8477.00     9715.85    477.92 o
 -26   0   8     5183.83     5492.03    336.41 o
 -24   0   8      737.87      517.97    152.19 o
 -22   0   8    10102.63     9849.35    456.56 o
 -20   0   8     6919.37     7275.54    347.09 o
 -18   0   8     4053.67     3719.20    232.28 o
 -16   0   8    10043.28     9803.96    403.16 o
 -14   0   8    14535.33    15960.80    574.03 o
 -12   0   8    17747.63    18256.94    622.09 o
 -10   0   8     9068.50     8952.25    347.09 o
  -8   0   8    36599.09    38679.18   1180.11 o
  -6   0   8    26725.81    23220.33    766.27 o
  -4   0   8    20814.79    20085.84    672.82 o
  -2   0   8    10855.85    11736.98    421.85 o
   0   0   8    17881.50    17255.71    590.05 o
   2   0   8    18340.16    18248.93    624.76 o
   4   0   8     2487.42     2218.71    154.86 o
   6   0   8     3839.75     3537.65    202.91 o
   8   0   8     6441.95     6666.80    309.71 o
  10   0   8     1954.03     1892.98    168.21 o
  12   0   8     5219.86     5326.50    291.02 o
  14   0   8     5106.51     5201.01    304.37 o
  16   0   8      452.78      472.58    141.51 o
  18   0   8      879.54      776.95    162.87 o
  20   0   8     3525.40     4343.97    320.39 o
 -29   1   8     2798.97     3255.30    256.31 o
 -27   1   8     5258.81     5059.87    242.59 o
 -25   1   8      886.03      746.07    118.76 o
 -23   1   8     2637.19     2401.32    158.45 o
 -21   1   8     7895.81     8096.05    269.97 o
 -19   1   8     4752.08     4932.47    195.34 o
 -17   1   8     2082.53     2001.97    120.78 o
 -15   1   8     5363.81     5684.13    193.45 o
 -13   1   8    11810.07    11346.86    296.39 o
 -11   1   8     3485.44     3710.50    135.93 o
  -9   1   8      376.40      321.78     54.75 o
  -7   1   8    21909.75    21706.78    507.84 o
  -5   1   8    29497.73    28715.32    661.71 o
  -3   1   8     8250.36     8609.66    227.49 o
  -1   1   8     2855.20     3361.24    365.78 o
   1   1   8     7229.47     6236.19    185.95 o
   3   1   8     5254.74     4949.12    163.23 o
   5   1   8     4309.17     3798.08    151.03 o
   7   1   8     1694.69     1333.83    109.47 o
   9   1   8     1715.37     1682.05    110.33 o
  11   1   8     1059.20      815.97     95.33 o
  13   1   8     2322.74     2107.82    134.04 o
  15   1   8      138.05      171.95    134.83 o
  17   1   8     2572.54     2765.76    172.55 o
  19   1   8     1522.94     1837.75    155.68 o
  21   1   8     1187.45     1140.75    147.26 o
 -28   2   8      196.69      226.94    113.28 o
 -26   2   8      353.20      254.38    192.23 o
 -24   2   8      681.34      814.63    116.14 o
 -22   2   8     1063.52     1065.57    114.98 o
 -20   2   8      263.34      249.76    106.80 o
 -18   2   8      705.93      471.64     80.22 o
 -16   2   8      643.72      487.51     80.10 o
 -14   2   8       67.18      140.90     60.07 o
 -12   2   8     1426.40     1517.48    201.58 o
 -10   2   8     2812.92     2401.82    193.57 o
  -8   2   8     2052.33     1927.37     91.43 o
  -6   2   8     6534.35     6050.05    250.97 o
  -4   2   8    11091.65    10631.85    268.98 o
  -2   2   8    22321.07    21565.15    506.90 o
   0   2   8     2240.02     2034.39     98.78 o
   2   2   8     2834.00     2792.74    221.60 o
   4   2   8    15929.54    15131.32    380.38 o
   6   2   8    14023.97    14627.65    374.75 o
   8   2   8     2160.27     2011.89    204.25 o
  10   2   8    10016.44    10121.90    339.08 o
  12   2   8     3991.12     3574.99    168.02 o
  14   2   8     1364.65     1707.32    132.61 o
  16   2   8     3784.95     4325.18    201.06 o
  18   2   8     1621.59     1740.79    172.21 o
  20   2   8      605.40      841.03    192.23 o
 -29   3   8      723.11      413.84    181.55 o
 -27   3   8      682.68      685.61    166.87 o
 -25   3   8      261.94      242.96    100.67 o
 -23   3   8     1785.61     1739.81    141.44 o
 -21   3   8     5170.67     5185.15    206.67 o
 -19   3   8     2712.61     2729.87    145.37 o
 -17   3   8      608.30      633.61     87.65 o
 -15   3   8     6680.37     6303.95    206.67 o
 -13   3   8     6553.67     5996.50    265.66 o
 -11   3   8     4662.71     4428.74    240.29 o
  -9   3   8     3971.54     4051.20    291.02 o
  -7   3   8     5502.63     5379.58    161.34 o
  -5   3   8     1599.18     1641.84     94.78 o
  -3   3   8     4820.25     5194.91    154.77 o
  -1   3   8    12607.85    13161.06    326.61 o
   1   3   8      869.37      728.90     63.06 o
   3   3   8     2775.62     2517.48    117.05 o
   5   3   8     8994.92     9469.94    367.11 o
   7   3   8      281.20      471.74     73.63 o
   9   3   8        8.59      -39.52     67.00 o
  11   3   8     1936.08     1814.22    169.54 o
  13   3   8     2326.25     2450.69    144.78 o
  15   3   8      408.79      305.85     91.73 o
  17   3   8     1774.27     1524.16    136.79 o
  19   3   8     1061.83      696.85    189.56 o
 -28   4   8      561.45      392.48    165.54 o
 -26   4   8      593.18      349.76    149.52 o
 -24   4   8      856.43      873.45    117.01 o
 -22   4   8      296.40      410.83    129.49 o
 -20   4   8      450.00      391.81     90.56 o
 -18   4   8     1407.74     1372.60    108.54 o
 -16   4   8      764.34      583.55     78.33 o
 -14   4   8     3635.65     3850.46    148.19 o
 -12   4   8     4297.94     4117.24    148.12 o
 -10   4   8     3546.13     3042.38    206.92 o
  -8   4   8     1926.56     1800.27     95.33 o
  -6   4   8     7194.23     6407.31    184.99 o
  -4   4   8    12168.02    12053.27    300.16 o
  -2   4   8     1384.62     1253.55     72.67 o
   0   4   8     1410.75     1198.31    121.48 o
   2   4   8     8235.81     7565.33    213.34 o
   4   4   8    16742.45    16121.41    402.11 o
   6   4   8     1213.45     1268.85     90.56 o
   8   4   8     1938.10     1875.16    112.03 o
  10   4   8     3403.32     3662.40    153.95 o
  12   4   8     2668.73     2794.53    154.26 o
  14   4   8      139.86      149.64     82.81 o
  16   4   8     2604.53     2018.46    213.59 o
  18   4   8     2469.26     2133.27    232.28 o
  20   4   8      491.67      555.34    181.55 o
 -27   5   8      304.05      411.17    165.54 o
 -25   5   8     1063.37     1041.27    178.88 o
 -23   5   8      696.29      363.11    138.84 o
 -21   5   8      768.42     1093.76    133.50 o
 -19   5   8      810.49      849.77     96.23 o
 -17   5   8     4920.34     4806.65    176.45 o
 -15   5   8      519.09      605.20     77.34 o
 -13   5   8     2277.67     2374.90    116.10 o
 -11   5   8     6520.55     6392.23    189.73 o
  -9   5   8     1790.37     1973.50     99.58 o
  -7   5   8     7880.64     7804.26    210.45 o
  -5   5   8    26092.26    25574.73    592.80 o
  -3   5   8    16208.17    16756.15    399.29 o
  -1   5   8     6913.90     5805.76    169.91 o
   1   5   8    16664.77    15690.26    383.23 o
   3   5   8    19833.96    19748.25    515.30 o
   5   5   8     8733.03     8229.87    234.90 o
   7   5   8     2429.09     2457.36    129.06 o
   9   5   8     5787.43     6554.61    214.83 o
  11   5   8     4852.97     4298.58    261.65 o
  13   5   8      708.05      841.03    154.86 o
  15   5   8     1352.90     1180.11    181.55 o
  17   5   8     7112.21     7008.55    379.13 o
  19   5   8     1417.42     1591.27    221.60 o
 -26   6   8      248.40       48.06    138.84 o
 -24   6   8      475.89      477.92    146.85 o
 -22   6   8     2494.38     2242.74    210.92 o
 -20   6   8     4273.84     4170.42    256.31 o
 -18   6   8      752.33      483.26    120.15 o
 -16   6   8      620.35      623.66     80.22 o
 -14   6   8     2276.49     2298.37    142.84 o
 -12   6   8      758.57      757.68     72.67 o
 -10   6   8      565.11      501.76     59.45 o
  -8   6   8     1234.20     1193.69     72.67 o
  -6   6   8     9986.91    10354.71    264.29 o
  -4   6   8    22629.54    23034.70    542.77 o
  -2   6   8     7225.46     7232.87    297.70 o
   0   6   8     3722.29     3928.77    132.85 o
   2   6   8    10189.92     9863.63    259.54 o
   4   6   8     3460.88     3256.09    262.99 o
   6   6   8      328.85      467.24    101.46 o
   8   6   8     1498.06     1441.76    152.19 o
  10   6   8     2993.60     2864.83    200.24 o
  12   6   8      451.39      448.55    133.50 o
  14   6   8      300.07      384.47    136.17 o
  16   6   8     1084.93     1222.82    192.23 o
  18   6   8     3239.99     3147.84    277.67 o
 -25   7   8     1888.23     1553.90    205.58 o
 -23   7   8     1242.64      953.16    165.54 o
 -21   7   8     4899.88     4189.11    266.99 o
 -19   7   8     2344.09     2058.51    184.22 o
 -17   7   8     3966.49     3604.40    218.93 o
 -15   7   8     2636.94     2333.51    178.88 o
 -13   7   8     4597.69     4520.18    224.27 o
 -11   7   8     5628.67     5817.76    248.30 o
  -9   7   8     7012.97     6338.40    250.97 o
  -7   7   8     7420.78     7401.03    277.67 o
  -5   7   8     3867.57     4197.12    181.55 o
  -3   7   8      347.67      258.98     69.42 o
  -1   7   8     1674.57     1519.19    112.14 o
   1   7   8     3935.58     3732.55    184.22 o
   3   7   8      609.97      558.01     93.45 o
   5   7   8     2104.72     2031.81    160.20 o
   7   7   8       81.55      -10.68     93.45 o
   9   7   8      551.97      416.51    114.81 o
  11   7   8     3143.10     2787.40    218.93 o
  13   7   8      868.03      720.88    146.85 o
  15   7   8      262.16      299.03    136.17 o
  17   7   8      215.15      245.63    149.52 o
 -24   8   8     1871.85     1719.43    202.91 o
 -22   8   8     1660.82     1807.54    192.23 o
 -20   8   8      755.03      913.11    144.18 o
 -18   8   8     2916.35     3036.39    164.20 o
 -16   8   8     3933.26     4028.92    232.28 o
 -14   8   8      858.59      966.51    117.48 o
 -12   8   8      425.67      491.27     90.78 o
 -10   8   8     3071.22     2936.92    162.87 o
  -8   8   8     2053.14     2005.11    130.83 o
  -6   8   8       60.23       58.74     58.74 o
  -4   8   8      832.81      758.26     82.77 o
  -2   8   8      329.17      162.87     66.75 o
   0   8   8      154.20      125.49     72.09 o
   2   8   8      604.52      712.87     96.12 o
   4   8   8      933.18      961.17    114.81 o
   6   8   8      186.69      208.25     96.12 o
   8   8   8      261.37      170.88    106.80 o
  10   8   8      193.07      178.88    114.81 o
  12   8   8      560.27      413.84    130.83 o
  14   8   8       52.47      -53.40    120.15 o
  16   8   8     1507.31     1604.62    205.58 o
 -23   9   8      549.41      728.89    157.53 o
 -21   9   8     2375.75     2509.73    213.59 o
 -19   9   8     2061.94     1871.51    134.01 o
 -17   9   8       62.49       95.74     78.00 o
 -15   9   8     1738.98     1535.21    146.85 o
 -13   9   8     6698.93     6554.66    283.01 o
 -11   9   8      507.95      520.64     88.11 o
  -9   9   8      140.34       40.05     64.08 o
  -7   9   8     3280.36     3542.99    168.21 o
  -5   9   8     5373.97     5313.15    216.26 o
  -3   9   8      391.56      416.51     74.76 o
  -1   9   8     3539.21     3785.95    184.22 o
   1   9   8     1438.91     1484.48    117.48 o
   3   9   8       30.08        8.01     77.43 o
   5   9   8     1069.98     1228.16    133.50 o
   7   9   8      634.90      795.64    125.49 o
   9   9   8      468.66      600.73    122.82 o
  11   9   8     1256.38     1161.42    160.20 o
  13   9   8      824.47      910.34    172.21 o
  15   9   8      755.05      789.49    197.57 o
 -22  10   8     1297.34     1233.50    173.55 o
 -20  10   8     4101.22     4261.20    261.65 o
 -18  10   8     1044.57     1065.92    117.48 o
 -16  10   8     1528.81     1547.91    140.17 o
 -14  10   8     7728.79     7689.12    255.95 o
 -12  10   8     3001.59     3281.34    181.55 o
 -10  10   8       73.08      104.13     72.09 o
  -8  10   8     4970.03     4832.56    202.91 o
  -6  10   8     8160.99     8012.44    299.03 o
  -4  10   8     3042.08     2926.24    149.52 o
  -2  10   8     1979.11     1946.37    128.16 o
   0  10   8     4773.84     4565.57    205.58 o
   2  10   8     1049.91     1244.18    117.48 o
   4  10   8      914.37      825.01    112.14 o
   6  10   8      742.54      651.46    117.48 o
   8  10   8     1520.86     1767.49    168.21 o
  10  10   8      312.05      280.61     92.99 o
  12  10   8      830.53     1156.04    130.85 o
 -19  11   8     1249.60     1345.64    160.20 o
 -17  11   8      174.12       30.21    153.52 o
 -15  11   8      465.61      608.49    102.79 o
 -13  11   8     2272.31     2272.71    138.18 o
 -11  11   8      871.16      933.71     88.87 o
  -9  11   8      126.06       59.08     82.77 o
  -7  11   8     1382.68     1358.99     98.79 o
  -5  11   8     3937.25     4207.80    186.89 o
  -3  11   8     3445.19     3591.05    168.21 o
  -1  11   8       16.12      168.21     69.42 o
   1  11   8     1084.95      918.45    101.46 o
   3  11   8     3476.08     3636.44    194.90 o
   5  11   8     1119.21      878.41    102.66 o
   7  11   8      300.24      409.13     90.16 o
   9  11   8      953.84     1039.64    117.86 o
  11  11   8     1639.27     1388.57    137.25 o
 -16  12   8      356.50      385.77     94.61 o
 -14  12   8       12.08      -18.84     75.91 o
 -12  12   8      857.44      866.17    114.81 o
 -10  12   8     2658.72     2443.99    127.42 o
  -8  12   8     2496.95     2704.63    272.33 o
  -6  12   8     1256.10      971.85    200.24 o
  -4  12   8     2819.73     3022.35    285.68 o
  -2  12   8     3402.23     3298.89    206.92 o
   0  12   8     2750.06     3023.31    250.97 o
   2  12   8     3924.71     3685.40    246.97 o
   4  12   8     4421.97     4647.86    198.39 o
   6  12   8     2395.76     2543.16    174.88 o
   8  12   8     2148.90     2044.64    149.16 o
 -13  13   8      209.88      269.66    176.21 o
 -11  13   8      349.95      515.30    178.88 o
  -9  13   8      972.70      800.98    200.24 o
  -7  13   8     1040.95     1377.68    229.61 o
  -5  13   8      832.93      878.40    205.58 o
  -3  13   8     1677.65     1345.64    221.60 o
  -1  13   8      810.22      822.34    202.91 o
   1  13   8      697.81      640.78    194.90 o
   3  13   8      344.29      444.89    176.21 o
 -29   1   9     1195.62     1361.75    159.52 o
 -27   1   9     1259.84      934.77    134.74 o
 -25   1   9       83.48        4.22     89.54 o
 -23   1   9     1780.85     2017.98    148.12 o
 -21   1   9     1391.96     1403.93    229.61 o
 -19   1   9     1946.38     1896.36    128.34 o
 -17   1   9     1958.22     1886.33    174.88 o
 -15   1   9     3867.60     4122.70    162.07 o
 -13   1   9     7138.28     6521.26    206.72 o
 -11   1   9     6358.33     6276.03    187.84 o
  -9   1   9    46164.84    46584.50   1053.46 o
  -7   1   9    27953.08    28005.17    652.27 o
  -5   1   9     7470.17     6845.16    195.39 o
  -3   1   9     9156.57     8092.78    221.82 o
  -1   1   9    10008.23    10017.20    265.25 o
   1   1   9    16680.60    16490.36    406.84 o
   3   1   9    10082.29    10010.28    274.69 o
   5   1   9    10947.30    10736.01    323.06 o
   7   1   9     7734.59     7616.82    409.83 o
   9   1   9      728.21      677.91     86.84 o
  11   1   9     1818.02     1680.05    122.71 o
  13   1   9     3364.94     3591.04    170.85 o
  15   1   9      302.23      245.03     96.06 o
  17   1   9       51.55      210.41    102.77 o
  19   1   9     1095.16     1106.99    172.21 o
 -28   2   9     1670.44     1844.98    174.88 o
 -26   2   9     2399.46     2707.34    279.01 o
 -24   2   9     1564.30     1638.01    142.53 o
 -22   2   9      319.38      303.38     93.89 o
 -20   2   9     3064.25     3126.71    164.99 o
 -18   2   9     4532.67     4468.54    376.46 o
 -16   2   9     1921.66     1668.94    149.52 o
 -14   2   9     1052.72      735.61     76.44 o
 -12   2   9     1402.61     1239.63     86.78 o
 -10   2   9     8535.69     7807.72    227.44 o
  -8   2   9    15042.63    13691.53    347.36 o
  -6   2   9     3588.95     3208.56    224.27 o
  -4   2   9      635.95      634.15     65.11 o
  -2   2   9    22737.97    20830.01    496.51 o
   0   2   9    23110.08    21905.88    959.84 o
   2   2   9     2215.92     2063.16    109.30 o
   4   2   9    18780.24    18874.74    469.15 o
   6   2   9     6029.02     5625.63    187.78 o
   8   2   9     2717.45     2794.91    232.28 o
  10   2   9      146.21      104.82     76.44 o
  12   2   9     7095.18     6737.80    245.63 o
  14   2   9     8821.84     8958.82    296.39 o
  16   2   9     1216.41     1280.66    128.21 o
  18   2   9       36.17      -76.09    100.06 o
  20   2   9     1362.05     1497.83    221.60 o
 -29   3   9        4.20      197.57    157.53 o
 -27   3   9     1838.37     1932.85    164.25 o
 -25   3   9     4927.90     5426.31    230.99 o
 -23   3   9     2070.70     1875.06    140.64 o
 -21   3   9     1464.66     1626.60    123.56 o
 -19   3   9    10804.96    11023.26    322.83 o
 -17   3   9     5406.55     5172.86    376.46 o
 -15   3   9     2039.39     2037.55    114.11 o
 -13   3   9     5185.72     5290.03    205.58 o
 -11   3   9     9525.38     8812.16    249.21 o
  -9   3   9    12405.54    12826.22    329.41 o
  -7   3   9     6870.55     6955.33    250.97 o
  -5   3   9     2203.54     2310.55    186.89 o
  -3   3   9     9908.56     9114.55    243.52 o
  -1   3   9     5047.47     4960.07    161.41 o
   1   3   9     2083.69     1863.68    138.84 o
   3   3   9     7787.71     8183.98    283.01 o
   5   3   9     3667.10     4137.86    229.61 o
   7   3   9     2005.42     1640.96    273.67 o
   9   3   9     1991.33     2303.66    364.44 o
  11   3   9      623.59      513.33    114.81 o
  13   3   9     3334.87     3329.71    170.22 o
  15   3   9     5134.74     5385.27    276.34 o
  17   3   9     2912.12     3404.15    272.33 o
  19   3   9      433.00      331.07    170.88 o
 -28   4   9      443.82      363.11    162.87 o
 -26   4   9     2122.95     2031.81    232.28 o
 -24   4   9     3591.11     3509.51    190.68 o
 -22   4   9     2065.36     2016.60    241.63 o
 -20   4   9    13987.32    14082.56    391.71 o
 -18   4   9     5565.88     5656.69    340.42 o
 -16   4   9     6147.69     6583.48    213.34 o
 -14   4   9     2646.28     2849.65    133.01 o
 -12   4   9     4190.42     4065.22    148.12 o
 -10   4   9    10583.74    10545.38    275.62 o
  -8   4   9    11463.76    10421.55    272.76 o
  -6   4   9       19.27      -22.18     46.23 o
  -4   4   9     6673.22     7216.80    204.83 o
  -2   4   9     5748.53     5895.14    222.94 o
   0   4   9      404.89      230.07     54.65 o
   2   4   9      887.32      803.87     73.63 o
   4   4   9     3408.11     3314.67    209.59 o
   6   4   9     2529.24     1955.69    112.22 o
   8   4   9     2744.52     3065.22    143.44 o
  10   4   9     2846.13     2593.64    254.98 o
  12   4   9     1145.24     1293.51    117.89 o
  14   4   9     1090.26      985.20    168.21 o
  16   4   9     3611.21     3591.05    272.33 o
  18   4   9     1606.80     1508.51    221.60 o
 -27   5   9       35.44      -77.43    144.18 o
 -25   5   9      129.95        5.34    136.17 o
 -23   5   9      313.46      344.42    138.84 o
 -21   5   9     3654.37     3593.31    175.55 o
 -19   5   9      624.85      639.45     92.51 o
 -17   5   9      149.01      114.09    125.49 o
 -15   5   9     3949.37     3379.86    147.26 o
 -13   5   9      731.96      722.54     88.11 o
 -11   5   9       56.15       38.06     51.69 o
  -9   5   9      453.38      371.70     59.27 o
  -7   5   9     2967.96     3176.74    122.54 o
  -5   5   9     3521.54     3380.05    125.28 o
  -3   5   9     1292.02     1388.30     82.11 o
  -1   5   9      709.12      666.64     66.00 o
   1   5   9     1480.51     1494.63     90.78 o
   3   5   9     4257.47     3984.11    168.21 o
   5   5   9      505.02      474.53     74.76 o
   7   5   9       97.62      119.06     66.84 o
   9   5   9       91.60       78.28     70.78 o
  11   5   9     1955.10     2111.91    197.57 o
  13   5   9     1196.43     1166.76    173.55 o
  15   5   9      176.36      266.99    136.17 o
  17   5   9      161.47      208.25    157.53 o
 -26   6   9     1207.96     1030.59    186.89 o
 -24   6   9      773.18      603.40    154.86 o
 -22   6   9      981.30      897.09    154.86 o
 -20   6   9     1279.26     1302.92    165.54 o
 -18   6   9     6833.86     6383.79    309.71 o
 -16   6   9     4415.96     4793.54    178.22 o
 -14   6   9     3414.23     3144.43    137.78 o
 -12   6   9     3427.24     3531.94    140.64 o
 -10   6   9     2529.76     2632.87    156.19 o
  -8   6   9       40.81      132.01     50.87 o
  -6   6   9     3067.61     3094.00    117.98 o
  -4   6   9     4184.12     4261.35    141.56 o
  -2   6   9     1267.69     1307.61     78.33 o
   0   6   9     1554.77     1553.19     86.78 o
   2   6   9     3835.65     3917.99    141.44 o
   4   6   9     2547.71     2496.53    118.54 o
   6   6   9      212.09      170.88     96.12 o
   8   6   9     2887.35     3081.09    210.92 o
  10   6   9     4422.05     4440.08    264.32 o
  12   6   9     2295.63     2095.89    205.58 o
  14   6   9      580.19      397.82    144.18 o
  16   6   9     3157.65     3171.87    272.33 o
 -25   7   9     2368.01     2515.07    234.95 o
 -23   7   9      545.64      616.75    154.86 o
 -21   7   9     1013.47      808.99    149.52 o
 -19   7   9     2150.44     2640.55    200.24 o
 -17   7   9     7248.55     7168.75    336.41 o
 -15   7   9      906.09      886.41    120.15 o
 -13   7   9     1377.42     1412.39    128.16 o
 -11   7   9     6267.27     6135.48    264.32 o
  -9   7   9     2128.24     2434.97    154.86 o
  -7   7   9      905.40      718.21     90.78 o
  -5   7   9      721.97      790.30     90.78 o
  -3   7   9     3037.42     2651.23    152.19 o
  -1   7   9     3439.25     2867.50    165.54 o
   1   7   9       25.13      -45.39     74.76 o
   3   7   9      774.81     1086.66    117.48 o
   5   7   9     2620.80     2472.35    186.89 o
   7   7   9      633.85      656.80    122.82 o
   9   7   9      760.02      918.45    141.51 o
  11   7   9     1710.25     1532.54    176.21 o
  13   7   9      238.46      240.29    128.16 o
  15   7   9     3770.21     3441.53    272.33 o
 -24   8   9      292.85      296.36    144.18 o
 -22   8   9     1471.83     1377.68    178.88 o
 -20   8   9     1136.97     1281.56    165.54 o
 -18   8   9     1068.24     1361.66    154.86 o
 -16   8   9     5432.47     5315.82    269.66 o
 -14   8   9     4190.59     3697.84    213.59 o
 -12   8   9     1948.27     1756.81    141.51 o
 -10   8   9     5700.94     6034.03    253.64 o
  -8   8   9     6288.32     6164.85    253.64 o
  -6   8   9     1745.92     1583.26    122.82 o
  -4   8   9     6452.38     6159.51    250.97 o
  -2   8   9     7395.67     7652.00    299.03 o
   0   8   9     2598.90     2509.73    157.53 o
   2   8   9       64.74      133.50     80.10 o
   4   8   9     2972.36     2808.76    189.56 o
   6   8   9     7635.65     6744.23    312.38 o
   8   8   9     3292.19     3412.16    232.28 o
  10   8   9     1343.59     1308.26    160.20 o
  12   8   9     4023.69     4170.42    269.66 o
  14   8   9     2755.58     2509.73    234.95 o
 -23   9   9       20.16       21.36    130.83 o
 -21   9   9      350.75      272.33    130.83 o
 -19   9   9      647.24      479.64     98.73 o
 -17   9   9     2863.56     2744.68    197.57 o
 -15   9   9     2073.13     2093.22    162.87 o
 -13   9   9      150.84      323.06     85.44 o
 -11   9   9     2402.53     1978.41    149.52 o
  -9   9   9     4477.69     4584.26    208.25 o
  -7   9   9     2471.08     2381.57    141.51 o
  -5   9   9      948.91     1193.46    101.46 o
  -3   9   9     3754.67     3860.71    189.56 o
  -1   9   9     3780.61     3820.66    192.23 o
   1   9   9     2477.92     2525.75    162.87 o
   3   9   9     3147.63     3235.95    197.57 o
   5   9   9     4414.89     3946.15    224.27 o
   7   9   9     8273.23     8020.45    357.77 o
   9   9   9     2165.16     1882.30    181.55 o
  11   9   9     1335.13     1273.55    165.54 o
  13   9   9     1820.75     1690.06    197.57 o
 -20  10   9      448.07      536.65    133.50 o
 -18  10   9     1125.00     1278.08    120.57 o
 -16  10   9      806.56      814.65    188.23 o
 -14  10   9     2231.40     2127.93    168.21 o
 -12  10   9     3425.88     3561.68    192.23 o
 -10  10   9     1776.45     1591.27    122.82 o
  -8  10   9      334.39      331.07     77.43 o
  -6  10   9     1605.66     1746.13    128.16 o
  -4  10   9       85.01      112.14     69.42 o
  -2  10   9      720.21      771.61     93.45 o
   0  10   9      913.01      790.30    101.46 o
   2  10   9      822.89      678.16    104.13 o
   4  10   9      483.50      459.23    104.13 o
   6  10   9      249.54      400.49    109.47 o
   8  10   9      492.68      627.43    128.16 o
  10  10   9      239.36       58.74    117.48 o
  12  10   9      476.08      253.98    104.47 o
 -19  11   9       85.16      117.86     96.12 o
 -17  11   9      565.70      762.35    104.18 o
 -15  11   9     1931.28     1827.54    128.85 o
 -13  11   9     1413.46     1511.38    112.80 o
 -11  11   9       94.20       80.10     74.76 o
  -9  11   9      454.53      509.96     82.77 o
  -7  11   9     2726.00     2987.64    160.20 o
  -5  11   9      285.88      256.31     72.09 o
  -3  11   9     1484.53     1471.13    114.81 o
  -1  11   9     4800.33     5027.47    226.94 o
   1  11   9     2650.23     2800.75    173.55 o
   3  11   9       56.34       82.77     85.44 o
   5  11   9     1644.17     1764.82    160.20 o
   7  11   9     1462.50     1540.55    160.20 o
   9  11   9       23.20       31.08     89.12 o
 -16  12   9      180.75      372.72    116.14 o
 -14  12   9      369.37      433.74    197.57 o
 -12  12   9      201.11      265.42     76.17 o
 -10  12   9      416.13      413.69     98.79 o
  -8  12   9     1439.45     1570.29    148.18 o
  -6  12   9      213.83      241.24     69.25 o
  -4  12   9     1049.89      919.14     88.12 o
  -2  12   9     3326.17     3684.49    184.22 o
   0  12   9     1280.57     1002.20     96.34 o
   2  12   9     1616.18     1734.67    123.99 o
   4  12   9      317.62      324.72     87.73 o
   6  12   9     1481.36     1336.67    126.40 o
 -11  13   9     1904.47     2098.56    261.65 o
  -9  13   9      601.15      552.67    178.88 o
  -7  13   9      383.44      373.79    173.55 o
  -5  13   9      461.61      803.65    202.91 o
  -3  13   9     1475.70     1658.02    240.29 o
  -1  13   9      379.14      325.73    173.55 o
   1  13   9      456.71      363.59    110.80 o
 -30   0  10     4869.13     5193.00    355.10 o
 -28   0  10     2464.38     2568.47    269.66 o
 -26   0  10      543.40      563.35    173.55 o
 -24   0  10     6708.94     6960.49    379.13 o
 -22   0  10    11798.63    11309.80    512.63 o
 -20   0  10    13620.24    13515.15    539.32 o
 -18   0  10     6773.76     6909.76    328.40 o
 -16   0  10    20158.71    19965.69    710.20 o
 -14   0  10    30802.84    30712.13   1009.23 o
 -12   0  10     4407.22     3911.44    221.60 o
 -10   0  10    25958.23    27759.20    915.78 o
  -8   0  10    36039.13    36070.67   1177.44 o
  -6   0  10    16582.09    16817.85    587.38 o
  -4   0  10     4390.78     4418.72    218.93 o
  -2   0  10     2561.56     2450.99    157.53 o
   0   0  10     6996.79     6506.60    277.67 o
   2   0  10     3962.43     4314.60    229.61 o
   4   0  10    15446.34    15498.91    563.35 o
   6   0  10     2847.34     2632.54    205.58 o
   8   0  10     1323.47     1345.64    160.20 o
  10   0  10      475.11      493.94    128.16 o
  12   0  10     1980.56     1847.59    197.57 o
  14   0  10      972.93     1092.00    168.21 o
  16   0  10     3446.94     3692.50    288.35 o
  18   0  10     4334.94     4901.98    336.41 o
 -29   1  10     2021.19     2227.11    178.40 o
 -27   1  10      836.51      735.31    137.50 o
 -25   1  10      303.49       65.41    100.06 o
 -23   1  10     3651.12     3580.04    186.45 o
 -21   1  10     7901.08     8161.22    269.95 o
 -19   1  10     1289.66     1495.88    152.19 o
 -17   1  10     2723.36     2452.29    173.55 o
 -15   1  10     7571.62     7461.95    233.11 o
 -13   1  10    14700.38    14655.75    372.86 o
 -11   1  10     3538.49     3254.26    134.90 o
  -9   1  10    13978.03    13127.31    339.81 o
  -7   1  10    14008.39    13857.98    367.11 o
  -5   1  10     2814.63     2347.33    111.20 o
  -3   1  10     4725.41     4715.94    159.45 o
  -1   1  10     2527.73     2755.63    212.26 o
   1   1  10    10995.27    10748.04    292.63 o
   3   1  10    13528.01    13618.30    357.73 o
   5   1  10      891.99     1037.56    165.54 o
   7   1  10     1525.72     1389.64    132.16 o
   9   1  10     1267.30     1334.45    111.34 o
  11   1  10     2296.60     2201.13    145.33 o
  13   1  10     1567.30     1450.27    128.82 o
  15   1  10      659.73      781.29    118.94 o
  17   1  10     4204.73     4627.73    226.46 o
  19   1  10      746.26      843.59    137.78 o
 -28   2  10      232.84      233.00    118.89 o
 -26   2  10     1418.99     1599.00    149.00 o
 -24   2  10      359.52      357.64    169.54 o
 -22   2  10      133.26      264.93     95.21 o
 -20   2  10      206.40      153.01     81.33 o
 -18   2  10     1894.46     1710.09    216.26 o
 -16   2  10      414.79      286.30     94.78 o
 -14   2  10     4655.36     4669.00    285.68 o
 -12   2  10     7547.69     6938.41    293.69 o
 -10   2  10     1103.92     1086.97    161.53 o
  -8   2  10     5912.73     5897.29    185.90 o
  -6   2  10     5961.43     5516.92    172.68 o
  -4   2  10      533.19      455.49     63.22 o
  -2   2  10     3801.33     3916.35    176.21 o
   0   2  10    13442.41    13664.17    372.45 o
   2   2  10    12095.60    11659.79    452.55 o
   4   2  10     7953.17     7781.81    235.00 o
   6   2  10      627.25      550.66     81.11 o
   8   2  10     3146.06     2905.59    148.57 o
  10   2  10     4935.88     4869.29    472.58 o
  12   2  10      614.50      797.17    122.82 o
  14   2  10      522.73      461.84    101.74 o
  16   2  10     3120.44     3368.89    191.21 o
  18   2  10     1224.12     1547.54    153.65 o
 -29   3  10      431.44      310.44    196.24 o
 -27   3  10      441.66      475.41    144.18 o
 -25   3  10      204.99      349.55    108.44 o
 -23   3  10     1074.84     1366.34    444.54 o
 -21   3  10     2192.40     2456.28    152.89 o
 -19   3  10      454.61      289.88     84.00 o
 -17   3  10     5517.79     5601.37    375.12 o
 -15   3  10     1092.51      953.22     89.30 o
 -13   3  10     2584.91     2667.28    133.88 o
 -11   3  10      450.03      474.94     67.89 o
  -9   3  10     2452.85     2188.07    114.81 o
  -7   3  10     1993.26     1563.94     90.56 o
  -5   3  10      463.98      363.47     61.34 o
  -3   3  10    11336.46    11104.25    292.61 o
  -1   3  10     5892.92     6666.73    202.94 o
   1   3  10      353.19      297.90     60.41 o
   3   3  10     5822.94     5588.36    189.73 o
   5   3  10     1839.25     1845.40    109.30 o
   7   3  10      249.86      236.80     76.44 o
   9   3  10     1938.65     1675.30    119.87 o
  11   3  10     1481.52     1212.96    110.33 o
  13   3  10     1124.71     1073.01    117.01 o
  15   3  10      622.90      864.74    116.00 o
  17   3  10      712.92      825.01    194.90 o
 -28   4  10      728.13      958.50    189.56 o
 -26   4  10     1043.51      942.48    184.22 o
 -24   4  10      176.89      215.89     94.99 o
 -22   4  10      315.18      327.91     92.45 o
 -20   4  10     1641.46     1608.96    158.86 o
 -18   4  10      774.99      819.64     92.45 o
 -16   4  10     5484.57     5565.35    198.20 o
 -14   4  10     3841.30     3910.51    157.57 o
 -12   4  10     1693.30     1668.13    196.24 o
 -10   4  10      542.46      491.62     65.11 o
  -8   4  10     6839.31     6723.43    199.12 o
  -6   4  10     7152.98     6879.06    202.89 o
  -4   4  10     2312.43     2048.42    166.87 o
  -2   4  10     2298.39     2085.40    110.43 o
   0   4  10     4178.79     4157.44    149.11 o
   2   4  10     7275.29     6941.99    212.38 o
   4   4  10     7824.83     7560.71    229.24 o
   6   4  10      240.03      201.01     68.89 o
   8   4  10     3554.33     3204.64    151.97 o
  10   4  10     3182.39     3250.18    163.96 o
  12   4  10      722.50      572.19    100.99 o
  14   4  10     2096.81     2266.77    221.60 o
  16   4  10     2200.26     3057.06    277.67 o
  18   4  10      283.09       18.69    160.20 o
 -27   5  10      534.65      461.90    168.21 o
 -25   5  10     1480.30     1682.05    213.59 o
 -23   5  10      112.63      125.49    133.50 o
 -21   5  10     2186.23     2387.25    146.09 o
 -19   5  10     1502.79     1417.72    112.03 o
 -17   5  10     1063.62     1010.04     97.21 o
 -15   5  10      569.79      565.74    102.79 o
 -13   5  10     2654.20     2641.08    127.34 o
 -11   5  10     1169.29     1015.76     83.07 o
  -9   5  10     2393.25     2199.26    109.30 o
  -7   5  10    15671.24    15454.10    387.94 o
  -5   5  10    29162.58    28538.98    666.43 o
  -3   5  10     4432.36     4839.70    159.52 o
  -1   5  10      823.28     1019.15     79.29 o
   1   5  10     9141.95     8247.04    235.99 o
   3   5  10     7239.29     7226.61    220.86 o
   5   5  10       42.20        1.11     61.16 o
   7   5  10     1867.71     1946.12    120.43 o
   9   5  10    10947.81    11018.78    461.90 o
  11   5  10     3151.40     3070.41    240.29 o
  13   5  10     1215.43     1118.70    176.21 o
  15   5  10     5182.35     4963.39    320.39 o
  17   5  10     1984.71     2101.23    245.63 o
 -26   6  10       29.52      -66.75    133.50 o
 -24   6  10      921.99      977.19    170.88 o
 -22   6  10     3228.35     3505.61    253.64 o
 -20   6  10      319.26       50.73    114.81 o
 -18   6  10       50.13       32.04    104.13 o
 -16   6  10     3065.49     3340.02    210.92 o
 -14   6  10     1572.92     1969.73    352.43 o
 -12   6  10     1606.83     1529.40    132.16 o
 -10   6  10     2659.83     2570.73    121.50 o
  -8   6  10     6007.67     6089.60    392.48 o
  -6   6  10    11632.13    11082.78    287.90 o
  -4   6  10     3050.34     3186.20    128.34 o
  -2   6  10     1648.24     1518.40     90.62 o
   0   6  10     6941.55     6815.81    205.78 o
   2   6  10     2561.39     2128.88    117.01 o
   4   6  10     1600.05     1503.17    146.85 o
   6   6  10      580.32      461.90    112.14 o
   8   6  10     1327.89     1113.36    146.85 o
  10   6  10     1567.38     1735.45    186.89 o
  12   6  10      106.44       26.70    120.15 o
  14   6  10      144.37      232.28    138.84 o
  16   6  10      805.76      798.31    178.88 o
 -25   7  10      758.23     1017.24    176.21 o
 -23   7  10     2385.33     2571.14    226.94 o
 -21   7  10     1338.91     1030.59    160.20 o
 -19   7  10     2914.15     2589.83    208.25 o
 -17   7  10     1664.31     1623.31    162.87 o
 -15   7  10     1371.16     1217.49    133.50 o
 -13   7  10     2307.05     2087.88    165.54 o
 -11   7  10     3942.83     4349.31    213.59 o
  -9   7  10     2999.51     2888.86    173.55 o
  -7   7  10     2534.11     2234.73    157.53 o
  -5   7  10     2337.35     2095.89    146.85 o
  -3   7  10      184.50      221.60     80.10 o
  -1   7  10     1876.52     1898.32    152.19 o
   1   7  10     1369.79     1198.80    125.49 o
   3   7  10      269.88      283.01     98.79 o
   5   7  10     1434.46     1145.40    141.51 o
   7   7  10     1772.37     1655.35    170.88 o
   9   7  10     3427.59     3348.08    232.28 o
  11   7  10     1441.19     1559.24    181.55 o
  13   7  10     1374.33     1508.51    192.23 o
  15   7  10      831.51      923.79    181.55 o
 -24   8  10      930.00      606.07    162.87 o
 -22   8  10      222.72      109.47    122.82 o
 -20   8  10     1344.17     1500.50    176.21 o
 -18   8  10     1820.90     1994.43    181.55 o
 -16   8  10      373.45      312.38    109.47 o
 -14   8  10     2268.00     2157.30    170.88 o
 -12   8  10     3154.10     3436.19    200.24 o
 -10   8  10     1877.12     1625.98    128.16 o
  -8   8  10      162.26       93.45     69.42 o
  -6   8  10     2113.89     2240.07    149.52 o
  -4   8  10     2751.16     2475.02    160.20 o
  -2   8  10      687.97      792.97    101.46 o
   0   8  10      288.71      333.74     90.78 o
   2   8  10     1730.80     1738.12    146.85 o
   4   8  10      215.99       29.37     88.11 o
   6   8  10     2333.99     2704.63    205.58 o
   8   8  10     1454.41     1740.79    176.21 o
  10   8  10       77.64       53.40    112.14 o
  12   8  10      439.63      384.47    138.84 o
  14   8  10     1648.54     1476.47    197.57 o
 -23   9  10      570.83      568.69    149.52 o
 -21   9  10     1585.93     1698.07    181.55 o
 -19   9  10      309.86      189.56    117.48 o
 -17   9  10     1191.43     1011.90    138.84 o
 -15   9  10     5027.35     4731.10    250.97 o
 -13   9  10      998.67     1067.97    122.82 o
 -11   9  10     1135.08     1209.48    120.15 o
  -9   9  10     4267.10     4194.45    208.25 o
  -7   9  10     2274.84     2547.11    152.19 o
  -5   9  10     1331.30     1436.42    117.48 o
  -3   9  10     1900.13     2058.51    149.52 o
  -1   9  10     4207.66     4239.84    213.59 o
   1   9  10      260.80      272.33     93.45 o
   3   9  10     2489.40     2434.97    178.88 o
   5   9  10     2604.53     2723.32    197.57 o
   7   9  10      241.10      309.71    109.47 o
   9   9  10     1403.37     1415.06    168.21 o
  11   9  10     1232.79     1118.70    173.55 o
 -20  10  10     1569.56     1946.37    192.23 o
 -18  10  10      893.13     1131.74    117.48 o
 -16  10  10     5628.26     5788.39    285.68 o
 -14  10  10     5148.48     5537.42    264.32 o
 -12  10  10      226.07      133.50     82.77 o
 -10  10  10     1977.46     2143.95    149.52 o
  -8  10  10     6071.15     6140.82    261.65 o
  -6  10  10     2609.97     2611.19    160.20 o
  -4  10  10      845.13      811.66    101.46 o
  -2  10  10     4104.61     4378.67    213.59 o
   0  10  10      408.72      397.82     93.45 o
   2  10  10     1429.13     1265.54    133.50 o
   4  10  10     1004.29     1035.93    130.83 o
   6  10  10      901.51      889.08    133.50 o
   8  10  10     1015.55     1206.81    154.86 o
  10  10  10      631.02      435.20    141.51 o
 -19  11  10      390.94      375.58    118.81 o
 -17  11  10      412.20      484.79    100.25 o
 -15  11  10     1220.63     1481.88    122.49 o
 -13  11  10     1751.35     1754.14    144.18 o
 -11  11  10      235.59      296.36     88.11 o
  -9  11  10      424.32      440.54     90.78 o
  -7  11  10     1843.57     1754.14    141.51 o
  -5  11  10     2520.35     2637.88    160.20 o
  -3  11  10      201.39      160.20     80.10 o
  -1  11  10     1514.19     1820.89    138.84 o
   1  11  10     2244.00     2141.28    160.20 o
   3  11  10     1729.90     1492.49    144.18 o
   5  11  10      274.12       16.02    104.13 o
   7  11  10      458.43      413.84    122.82 o
 -14  12  10      571.04      698.71    148.18 o
 -12  12  10     1374.98     1450.52    112.51 o
 -10  12  10     1617.04     1306.46    116.14 o
  -8  12  10     2346.01     2472.35    160.20 o
  -6  12  10     1718.89     2037.15    149.52 o
  -4  12  10     4060.97     3852.70    200.24 o
  -2  12  10     2080.19     2205.36    154.86 o
   0  12  10     2911.77     2974.30    184.22 o
   2  12  10     4222.29     4205.13    226.94 o
   4  12  10     2321.69     2344.19    186.89 o
  -9  13  10     1603.94     1433.75    248.30 o
  -7  13  10      540.31      154.86    162.87 o
  -5  13  10     1368.71     1134.72    218.93 o
  -3  13  10     1945.97     2597.84    293.69 o
  -1  13  10      968.71      897.09    218.93 o
 -29   1  11     1444.49     1586.82    164.22 o
 -27   1  11      252.42      403.05    114.98 o
 -25   1  11      482.65      481.85    178.88 o
 -23   1  11     1015.25     1036.91    124.60 o
 -21   1  11      222.09      316.39     86.84 o
 -19   1  11     2247.16     2079.73    135.77 o
 -17   1  11     3515.21     3712.62    261.65 o
 -15   1  11     5529.87     5763.70    200.01 o
 -13   1  11     1788.75     1437.11    153.52 o
 -11   1  11    17674.72    16528.31    417.22 o
  -9   1  11    29564.15    27744.30    918.45 o
  -7   1  11     4137.83     4042.11    205.58 o
  -5   1  11     2327.92     2323.25    188.23 o
  -3   1  11     9130.27     8965.64    251.09 o
  -1   1  11     6926.95     5936.35    189.73 o
   1   1  11     2462.27     2687.32    131.12 o
   3   1  11     6216.87     6248.85    211.42 o
   5   1  11     3513.12     3638.83    189.56 o
   7   1  11      451.65      457.71     84.89 o
   9   1  11     1839.47     1990.39    135.93 o
  11   1  11     2671.39     3253.90    177.46 o
  13   1  11      806.79      871.82    117.01 o
  15   1  11      199.33      275.55    105.67 o
  17   1  11     1764.63     2159.36    174.63 o
 -28   2  11     1708.68     1261.38    151.00 o
 -26   2  11      824.56      914.01    150.85 o
 -24   2  11       77.59       18.35    114.81 o
 -22   2  11       26.92      -30.60    112.14 o
 -20   2  11     1739.16     1510.62    121.67 o
 -18   2  11     1716.70     2011.59    150.85 o
 -16   2  11      515.10      446.00    157.53 o
 -14   2  11     1808.40     1879.86    245.63 o
 -12   2  11    12714.79    12578.82    579.37 o
 -10   2  11    18918.13    17070.50    436.11 o
  -8   2  11    10307.94     9403.96    288.35 o
  -6   2  11       38.65      100.69     55.48 o
  -4   2  11    11515.14    10687.55    332.41 o
  -2   2  11     9795.92    10017.85    276.58 o
   0   2  11     4401.59     4168.29    161.34 o
   2   2  11     4881.04     4155.86    166.14 o
   4   2  11    10021.59     9796.55    284.09 o
   6   2  11      613.67      503.69     79.29 o
   8   2  11      214.63      275.63     80.09 o
  10   2  11     1830.50     1762.15    130.96 o
  12   2  11    10696.07    11470.97    393.81 o
  14   2  11     2707.88     2878.34    175.58 o
  16   2  11      161.77      113.58    108.54 o
 -29   3  11     2059.40     2407.90    189.67 o
 -27   3  11     2637.42     2611.64    214.93 o
 -25   3  11     3220.17     3404.13    196.32 o
 -23   3  11      855.48      799.90    116.10 o
 -21   3  11     4186.53     4049.92    313.72 o
 -19   3  11     8790.46     9315.81    291.68 o
 -17   3  11     2642.94     2450.73    134.90 o
 -15   3  11     4668.34     4458.01    173.57 o
 -13   3  11    11696.57    11894.18    324.71 o
 -11   3  11    12127.58    11475.98    308.67 o
  -9   3  11     2411.66     2385.83    117.01 o
  -7   3  11     3149.51     3036.27    238.96 o
  -5   3  11     7308.75     7267.29    217.09 o
  -3   3  11     1821.63     1921.59    105.72 o
  -1   3  11     1913.16     1819.85    104.66 o
   1   3  11     4531.25     4371.97    395.15 o
   3   3  11     2925.83     3272.43    142.53 o
   5   3  11     1037.20     1089.94     98.17 o
   7   3  11     2932.95     3117.60    159.52 o
   9   3  11      389.45      507.24     91.99 o
  11   3  11     3870.40     4038.29    201.58 o
  13   3  11     7546.97     7689.83    273.75 o
  15   3  11     2854.45     2939.59    258.98 o
  17   3  11      336.57      582.04    184.22 o
 -28   4  11     1409.12     1615.30    229.61 o
 -26   4  11     2931.67     2553.43    339.08 o
 -24   4  11      897.66      893.39    225.61 o
 -22   4  11     4043.43     4368.79    477.92 o
 -20   4  11     7207.95     6528.68    232.28 o
 -18   4  11     4652.56     4370.77    182.12 o
 -16   4  11     1491.81     1596.58    169.54 o
 -14   4  11     7380.06     7056.14    224.64 o
 -12   4  11     3871.56     3657.78    201.58 o
 -10   4  11     1362.04     1236.37     89.54 o
  -8   4  11     1240.22     1237.77    122.82 o
  -6   4  11     2774.60     2899.69    129.23 o
  -4   4  11     3138.32     3101.28    204.25 o
  -2   4  11      315.75      210.58     93.45 o
   0   4  11     1731.37     1894.31    106.55 o
   2   4  11      466.52      423.55     72.67 o
   4   4  11      355.11      411.17     72.98 o
   6   4  11     2144.64     1885.41    121.67 o
   8   4  11     1871.96     1721.24    122.67 o
  10   4  11     1704.17     1866.96    234.95 o
  12   4  11     3693.50     3623.09    269.66 o
  14   4  11     2717.33     3201.24    253.64 o
  16   4  11      939.61     1342.97    216.26 o
 -27   5  11       44.25      128.16    149.52 o
 -25   5  11      208.12      133.50    144.18 o
 -23   5  11      204.24       58.74    130.83 o
 -21   5  11      596.83      530.14     98.17 o
 -19   5  11       38.06       -7.84     75.45 o
 -17   5  11      268.40      101.73     73.56 o
 -15   5  11     1355.62     1232.37     98.12 o
 -13   5  11      477.91      383.07     70.78 o
 -11   5  11        2.06       17.90     57.37 o
  -9   5  11      842.85      864.94     79.02 o
  -7   5  11     1589.35     1764.02    100.06 o
  -5   5  11     1515.70     1208.37     86.78 o
  -3   5  11     4294.82     3833.39    147.22 o
  -1   5  11      833.63      922.32     83.00 o
   1   5  11      780.37      630.55     76.44 o
   3   5  11      191.94      209.50     66.84 o
   5   5  11      602.75      686.94     85.51 o
   7   5  11      289.69      262.02     81.98 o
   9   5  11      933.95      921.12    154.86 o
  11   5  11     1575.91     1585.93    189.56 o
  13   5  11       92.19      104.13    138.84 o
  15   5  11      190.81       93.45    144.18 o
 -26   6  11      847.86      774.28    168.21 o
 -24   6  11       73.07      112.14    138.84 o
 -22   6  11      301.19      250.97    136.17 o
 -20   6  11     3182.02     3369.44    245.63 o
 -18   6  11     3791.88     4125.03    256.31 o
 -16   6  11      825.72      655.24     86.78 o
 -14   6  11     2678.86     2536.28    134.90 o
 -12   6  11     2084.35     2031.26    174.88 o
 -10   6  11      268.97      312.16     65.11 o
  -8   6  11     1935.63     2005.38    108.44 o
  -6   6  11      143.19       95.15     57.56 o
  -4   6  11      272.26      344.36     65.11 o
  -2   6  11      691.72      518.17     70.63 o
   0   6  11     1103.73     1095.01     87.65 o
   2   6  11     4124.29     4205.13    229.61 o
   4   6  11     1087.89     1086.66    136.17 o
   6   6  11     2541.55     2677.93    205.58 o
   8   6  11     2812.70     2600.51    210.92 o
  10   6  11     1396.04     1156.08    162.87 o
  12   6  11       91.88      125.49    125.49 o
  14   6  11     2103.81     1738.12    213.59 o
 -25   7  11      820.11      734.23    168.21 o
 -23   7  11       86.00      -64.08    122.82 o
 -21   7  11     2333.50     2023.80    200.24 o
 -19   7  11     3695.57     3844.69    242.96 o
 -17   7  11     2225.50     1706.08    165.54 o
 -15   7  11     1456.44     1356.32    141.51 o
 -13   7  11     2319.72     2151.96    170.88 o
 -11   7  11     5776.67     5307.81    253.64 o
  -9   7  11     3175.89     3171.87    184.22 o
  -7   7  11      506.25      475.25     96.12 o
  -5   7  11     2738.50     3105.12    184.22 o
  -3   7  11     3379.08     3369.44    186.89 o
  -1   7  11     1372.49     1620.64    141.51 o
   1   7  11     1670.91     1415.06    136.17 o
   3   7  11     1068.59     1046.61    130.83 o
   5   7  11      379.55      291.02    112.14 o
   7   7  11      434.49      325.73    122.82 o
   9   7  11      290.68      170.88    120.15 o
  11   7  11      503.79      525.97    141.51 o
  13   7  11     2063.97     1639.33    208.25 o
 -24   8  11      605.76      555.34    157.53 o
 -22   8  11      101.38       40.05    128.16 o
 -20   8  11      448.81      523.31    130.83 o
 -18   8  11     3955.87     3719.20    240.29 o
 -16   8  11     2408.75     2122.59    178.88 o
 -14   8  11       26.97      -37.38     85.44 o
 -12   8  11     4918.92     4752.46    234.95 o
 -10   8  11     9260.14     9125.80    357.77 o
  -8   8  11     3399.86     3617.75    194.90 o
  -6   8  11     2050.09     1933.02    149.52 o
  -4   8  11     7279.76     7395.69    309.71 o
  -2   8  11     7081.47     7000.54    299.03 o
   0   8  11      103.27       98.79     85.44 o
   2   8  11     1250.20     1209.48    136.17 o
   4   8  11     4811.09     4741.78    258.98 o
   6   8  11     5783.70     5857.81    301.70 o
   8   8  11      549.11      571.36    133.50 o
  10   8  11     2815.57     2325.50    213.59 o
  12   8  11     2190.23     2280.11    229.61 o
 -23   9  11      240.09       24.03    128.16 o
 -21   9  11       71.03      -61.41    120.15 o
 -19   9  11     1377.96     1650.01    173.55 o
 -17   9  11     4176.15     3764.59    234.95 o
 -15   9  11     1831.91     1884.97    160.20 o
 -13   9  11     1468.94     1708.75    149.52 o
 -11   9  11     3479.92     4052.94    208.25 o
  -9   9  11     4616.52     4496.15    224.27 o
  -7   9  11     1417.35     1535.21    130.83 o
  -5   9  11     3015.70     3105.12    181.55 o
  -3   9  11     6186.40     6322.38    280.34 o
  -1   9  11     1770.02     1730.11    141.51 o
   1   9  11     1394.47     1345.64    136.17 o
   3   9  11     2254.36     2426.96    186.89 o
   5   9  11     5610.78     5628.20    288.35 o
   7   9  11     1925.62     2109.24    192.23 o
   9   9  11     1776.23     1551.23    176.21 o
  11   9  11     1856.66     1591.27    194.90 o
 -20  10  11      260.32      176.47     95.53 o
 -18  10  11      733.02      560.68    130.83 o
 -16  10  11     1234.45     1361.66    146.85 o
 -14  10  11      790.50      808.99    120.15 o
 -12  10  11     1456.34     1316.27    128.16 o
 -10  10  11       81.99       56.07     80.10 o
  -8  10  11      345.66      339.08     90.78 o
  -6  10  11       37.30       26.70     80.10 o
  -4  10  11      259.24      283.01     93.45 o
  -2  10  11       38.44       80.10     88.11 o
   0  10  11      340.59      331.07     98.79 o
   2  10  11      570.71      544.66    114.81 o
   4  10  11      146.30       72.09    104.13 o
   6  10  11      256.14      344.42    117.48 o
   8  10  11      194.55      349.76    128.16 o
 -17  11  11     2034.71     2322.09    153.11 o
 -15  11  11     1291.50     1110.69    136.17 o
 -13  11  11      385.65      448.55    104.13 o
 -11  11  11      146.79       34.71     85.44 o
  -9  11  11     1219.03     1310.93    122.82 o
  -7  11  11      707.32      718.21    104.13 o
  -5  11  11      615.28      499.28     96.12 o
  -3  11  11     2452.88     2699.29    178.88 o
  -1  11  11     1516.53     1364.33    133.50 o
   1  11  11      307.96      381.80    104.13 o
   3  11  11     1485.27     1415.06    146.85 o
   5  11  11      649.20      739.57    133.50 o
 -14  12  11      176.69      247.43     86.48 o
 -12  12  11      273.27      323.06     98.79 o
 -10  12  11      393.40      477.92     98.79 o
  -8  12  11      117.03      352.43     93.45 o
  -6  12  11       76.39      168.21     85.44 o
  -4  12  11      798.12      971.85    114.81 o
  -2  12  11     1415.05     1540.55    138.84 o
   0  12  11      462.66      304.37     98.79 o
   2  12  11      172.86      226.94    106.80 o
 -28   0  12     1498.53     1591.27    234.95 o
 -26   0  12     3070.10     3091.77    277.67 o
 -24   0  12     6584.20     7475.79    395.15 o
 -22   0  12    10223.10    10143.04    461.90 o
 -20   0  12      112.99      216.26    114.81 o
 -18   0  12     7831.20     8212.69    379.13 o
 -16   0  12    28310.57    26613.80    921.12 o
 -14   0  12     6453.70     6199.56    288.35 o
 -12   0  12     2083.09     2362.88    189.56 o
 -10   0  12    10051.15     8970.94    371.12 o
  -8   0  12    11629.66    10797.17    419.18 o
  -6   0  12     6053.46     5676.26    269.66 o
  -4   0  12     2009.05     1804.87    149.52 o
  -2   0  12     3137.10     3641.78    208.25 o
   0   0  12     5739.35     5625.53    266.99 o
   2   0  12     5417.43     5062.17    261.65 o
   4   0  12     5685.74     5513.39    291.02 o
   6   0  12     1575.06     1943.70    184.22 o
   8   0  12     6989.12     6725.54    333.74 o
  10   0  12     7915.42     7857.59    376.46 o
  12   0  12      269.93      347.09    138.84 o
  14   0  12     3014.10     2728.66    248.30 o
  16   0  12     6754.57     6736.22    392.48 o
 -29   1  12      565.12      460.05    132.11 o
 -27   1  12      803.42      780.84    130.23 o
 -25   1  12     2458.42     2640.00    176.45 o
 -23   1  12     4021.15     4519.85    213.31 o
 -21   1  12      857.14      765.60    108.44 o
 -19   1  12      772.53      825.32    101.48 o
 -17   1  12     6559.69     6221.06    217.11 o
 -15   1  12     3643.26     3557.28    174.88 o
 -13   1  12     5109.40     5189.83    187.67 o
 -11   1  12     1265.45     1348.94    194.90 o
  -9   1  12    10857.02     9807.20    274.65 o
  -7   1  12     5784.43     5548.73    184.90 o
  -5   1  12     1263.62     1324.52     97.10 o
  -3   1  12      631.84      478.77     76.44 o
  -1   1  12     4579.23     4319.44    162.36 o
   1   1  12     5020.38     4868.64    177.55 o
   3   1  12     1367.74     1534.78    111.20 o
   5   1  12     1446.68     1453.24    112.32 o
   7   1  12     1084.41     1109.49    108.54 o
   9   1  12     2196.87     1977.08    165.54 o
  11   1  12     2146.92     2428.08    158.55 o
  13   1  12      164.66      287.08    100.67 o
  15   1  12     3199.17     3919.79    214.27 o
 -28   2  12      788.75      791.04    134.74 o
 -26   2  12      451.97      500.91    118.76 o
 -24   2  12     1659.37     1705.98    144.19 o
 -22   2  12     1269.81     1217.67    122.67 o
 -20   2  12      613.86      615.77    103.84 o
 -18   2  12     1193.10     1157.00    108.44 o
 -16   2  12     1280.13     1275.98    113.47 o
 -14   2  12     3995.78     4037.35    166.10 o
 -12   2  12     2069.89     1928.52    113.28 o
 -10   2  12     4631.08     4564.71    171.68 o
  -8   2  12     7223.19     6858.31    215.20 o
  -6   2  12     1820.81     1752.60    125.49 o
  -4   2  12     1171.60     1011.23     89.44 o
  -2   2  12     6952.61     7025.42    222.75 o
   0   2  12     4632.40     3994.31    317.72 o
   2   2  12      298.65      208.54     71.44 o
   4   2  12      730.80      742.09     87.77 o
   6   2  12     1588.99     1552.39    117.01 o
   8   2  12     1486.58     1334.11    133.50 o
  10   2  12      912.13      829.15    110.43 o
  12   2  12      111.23      200.24     94.40 o
  14   2  12      892.02      858.26    124.60 o
  16   2  12     1577.79     1735.09    161.34 o
 -27   3  12      102.75      111.18    109.47 o
 -25   3  12      852.11      843.05    149.52 o
 -23   3  12     1939.56     2013.24    149.87 o
 -21   3  12      143.62      197.57     92.51 o
 -19   3  12      482.13      428.47     87.77 o
 -17   3  12     1300.80     1242.69    106.66 o
 -15   3  12      427.23      328.20     75.52 o
 -13   3  12       46.31       56.76     68.89 o
 -11   3  12     1191.66     1119.90    193.57 o
  -9   3  12      837.15      725.72     78.69 o
  -7   3  12      457.38      421.40     98.79 o
  -5   3  12     3045.94     3102.29    136.86 o
  -3   3  12     1671.07     1738.69    104.77 o
  -1   3  12     4926.72     4572.88    172.74 o
   1   3  12     2115.09     2074.05    118.89 o
   3   3  12     3453.33     3318.23    238.96 o
   5   3  12      755.46      798.02     92.28 o
   7   3  12      292.16      296.57     84.00 o
   9   3  12       77.19        5.71     80.13 o
  11   3  12     1846.86     1764.34    275.00 o
  13   3  12      332.87      226.79    137.50 o
  15   3  12     1181.72      728.89    178.88 o
 -28   4  12      619.80       18.69    154.86 o
 -26   4  12      668.27      885.03    129.31 o
 -24   4  12      940.12      890.26    122.67 o
 -22   4  12     3707.02     3807.19    190.68 o
 -20   4  12     1590.19     1500.04    260.32 o
 -18   4  12      113.70       92.60     74.55 o
 -16   4  12     4347.44     4339.83    173.66 o
 -14   4  12     5922.13     5464.63    379.13 o
 -12   4  12      200.81      115.19     66.00 o
 -10   4  12     1008.04      999.22     87.77 o
  -8   4  12     3202.90     3335.18    144.19 o
  -6   4  12     2081.03     1913.58    166.87 o
  -4   4  12      738.03      674.54     79.23 o
  -2   4  12      216.47      307.13     69.85 o
   0   4  12     5211.52     5319.97    210.92 o
   2   4  12     3905.37     3887.14    451.22 o
   4   4  12      495.96      604.70    126.82 o
   6   4  12     2842.82     2799.93    166.87 o
   8   4  12     4051.32     3854.33    175.55 o
  10   4  12     1099.21     1329.50    121.67 o
  12   4  12      486.38      301.70    136.17 o
  14   4  12     1273.57     1145.40    194.90 o
 -27   5  12      683.40      846.37    184.22 o
 -25   5  12      859.71     1345.64    197.57 o
 -23   5  12     2030.20     1828.90    197.57 o
 -21   5  12     3753.97     3760.20    186.89 o
 -19   5  12      580.08      689.64     99.10 o
 -17   5  12     3724.85     4105.64    174.63 o
 -15   5  12     7420.02     7772.71    242.55 o
 -13   5  12     6159.78     6742.54    261.65 o
 -11   5  12     2116.37     2053.26    115.12 o
  -9   5  12     5499.29     5571.55    187.67 o
  -7   5  12     6879.64     6580.72    285.68 o
  -5   5  12     9761.00     9103.88    260.53 o
  -3   5  12     4400.95     4625.99    168.96 o
  -1   5  12     8434.36     8758.29    256.76 o
   1   5  12     7879.92     7846.25    379.13 o
   3   5  12     3441.96     3678.26    159.45 o
   5   5  12     4899.54     5275.90    403.16 o
   7   5  12     8178.40     7708.07    368.45 o
   9   5  12     3331.38     3158.52    245.63 o
  11   5  12      237.51      152.19    125.49 o
  13   5  12     3298.98     3898.09    293.69 o
  15   5  12     1790.35     1572.58    218.93 o
 -26   6  12      122.64        0.00    138.84 o
 -24   6  12      994.78     1244.18    186.89 o
 -22   6  12     1200.92      905.10    162.87 o
 -20   6  12      260.39      539.32    133.50 o
 -18   6  12     1854.34     1868.95    181.55 o
 -16   6  12     3769.65     3193.23    218.93 o
 -14   6  12     4794.90     4838.21    281.68 o
 -12   6  12     1814.23     1733.84    107.56 o
 -10   6  12     1205.48     1226.59     94.34 o
  -8   6  12     7725.96     7807.39    271.00 o
  -6   6  12     5713.41     5252.05    177.46 o
  -4   6  12     1697.72     1743.43    105.67 o
  -2   6  12      819.16      890.18    129.49 o
   0   6  12     4722.88     4744.45    253.64 o
   2   6  12     3342.29     3185.22    208.25 o
   4   6  12      150.80      264.32    112.14 o
   6   6  12     2542.99     2461.67    202.91 o
   8   6  12     2843.23     2643.22    218.93 o
  10   6  12      270.44      176.21    130.83 o
  12   6  12       50.47       88.11    133.50 o
  14   6  12      423.40      440.54    154.86 o
 -25   7  12      976.47      825.01    176.21 o
 -23   7  12      228.32      160.20    130.83 o
 -21   7  12     1040.71      977.19    160.20 o
 -19   7  12     1061.70      857.05    144.18 o
 -17   7  12     1913.82     1855.60    170.88 o
 -15   7  12     2961.19     2984.97    200.24 o
 -13   7  12      366.74      253.64    101.46 o
 -11   7  12     1955.50     2010.45    154.86 o
  -9   7  12     4338.98     3988.87    213.59 o
  -7   7  12     4256.91     4095.66    218.93 o
  -5   7  12      275.26      328.40     96.12 o
  -3   7  12     2029.68     2418.95    181.55 o
  -1   7  12      591.42      814.33    120.15 o
   1   7  12      853.28      878.40    125.49 o
   3   7  12     2759.64     2421.62    192.23 o
   5   7  12     2632.07     2675.26    208.25 o
   7   7  12     1433.89     1444.43    170.88 o
   9   7  12     2626.38     2611.19    224.27 o
  11   7  12     1522.04     1596.61    194.90 o
 -24   8  12       47.58      -66.75    133.50 o
 -22   8  12       25.41     -154.86    120.15 o
 -20   8  12     1116.62     1027.92    157.53 o
 -18   8  12      262.38      242.96    117.48 o
 -16   8  12      550.99      635.44    125.49 o
 -14   8  12     1303.96     1198.80    136.17 o
 -12   8  12     2608.30     2651.23    184.22 o
 -10   8  12      544.42      520.64    106.80 o
  -8   8  12     3633.62     3980.86    216.26 o
  -6   8  12     2231.08     2386.91    181.55 o
  -4   8  12      682.82      734.23    114.81 o
  -2   8  12     1510.39     1615.30    146.85 o
   0   8  12     1050.08      929.13    122.82 o
   2   8  12      260.79      349.76    112.14 o
   4   8  12     1365.50     1361.66    154.86 o
   6   8  12     1624.32     1804.87    178.88 o
   8   8  12      500.17      453.89    138.84 o
  10   8  12      359.52      312.38    138.84 o
 -21   9  12      230.11      256.31    130.83 o
 -19   9  12      368.48      200.24    120.15 o
 -17   9  12     2941.98     3038.37    210.92 o
 -15   9  12      414.88      459.23    112.14 o
 -13   9  12      559.92      539.32    106.80 o
 -11   9  12     3919.80     4392.02    224.27 o
  -9   9  12      277.19      226.94     93.45 o
  -7   9  12     1363.56     1367.00    130.83 o
  -5   9  12     1472.22     1385.69    136.17 o
  -3   9  12     2101.92     2047.83    160.20 o
  -1   9  12     1322.42     1342.97    138.84 o
   1   9  12      616.87      568.69    117.48 o
   3   9  12     2099.64     1962.39    176.21 o
   5   9  12     1121.16      939.81    141.51 o
   7   9  12      481.25      587.38    136.17 o
   9   9  12     1395.68     1196.13    170.88 o
 -20  10  12      362.60      226.94    122.82 o
 -18  10  12     1788.96     1900.99    178.88 o
 -16  10  12     2310.29     2774.05    208.25 o
 -14  10  12      677.29      648.79    120.15 o
 -12  10  12      609.11      456.56    104.13 o
 -10  10  12     1425.28     1364.33    133.50 o
  -8  10  12     1120.01     1148.07    125.49 o
  -6  10  12      159.57      232.28     96.12 o
  -4  10  12      950.41     1022.58    125.49 o
  -2  10  12      970.32      875.73    120.15 o
   0  10  12      964.96      886.41    125.49 o
   2  10  12      703.98      504.62    117.48 o
   4  10  12     1173.43     1035.93    146.85 o
   6  10  12      425.64      643.45    136.17 o
 -17  11  12     1211.10     1367.00    157.53 o
 -15  11  12     1421.40     1852.93    162.87 o
 -13  11  12      272.96      491.27    109.47 o
 -11  11  12      370.72      483.26    104.13 o
  -9  11  12      742.86      704.86    112.14 o
  -7  11  12     1576.61     1772.83    146.85 o
  -5  11  12      243.01      216.26     96.12 o
  -3  11  12      811.44      720.88    117.48 o
  -1  11  12      725.43      808.99    122.82 o
   1  11  12      495.52      293.69    112.14 o
   3  11  12      246.72      245.63    112.14 o
 -12  12  12      625.69      800.98    117.48 o
 -10  12  12     2394.74     2843.47    189.56 o
  -8  12  12     1855.77     1962.39    154.86 o
  -6  12  12     3393.11     3903.43    216.26 o
  -4  12  12     2801.31     3067.74    197.57 o
  -2  12  12     2212.01     2106.57    165.54 o
   0  12  12     1620.79     1431.08    149.52 o
 -29   1  13      268.62      464.19    125.54 o
 -27   1  13      418.27      599.75    129.23 o
 -25   1  13      610.90      670.94    124.60 o
 -23   1  13      263.67      392.48    107.61 o
 -21   1  13     1290.36     1260.26    133.50 o
 -19   1  13     1534.91     1576.24    126.45 o
 -17   1  13     2344.54     2328.77    138.68 o
 -15   1  13     2150.18     2255.04    132.15 o
 -13   1  13     3178.00     2967.49    158.86 o
 -11   1  13     9106.06     8425.96    304.37 o
  -9   1  13     3934.66     3690.34    157.57 o
  -7   1  13      591.48      433.53    116.14 o
  -5   1  13     1826.02     1939.34    246.97 o
  -3   1  13     3157.08     3102.81    140.64 o
  -1   1  13     1280.16     1459.78    228.28 o
   1   1  13     4475.19     4362.54    224.27 o
   3   1  13     7537.71     7247.40    236.93 o
   5   1  13      803.51      810.70    102.88 o
   7   1  13      725.83      812.26    108.44 o
   9   1  13     2740.50     2803.38    166.01 o
  11   1  13     2417.54     2563.47    168.96 o
  13   1  13       46.59        2.94    113.47 o
  15   1  13      746.57      786.61    131.20 o
 -28   2  13     1070.11      873.20    240.29 o
 -26   2  13      352.28      348.46    114.81 o
 -24   2  13      383.13      450.17    109.85 o
 -22   2  13     2449.85     2183.34    153.65 o
 -20   2  13     9285.99     8770.62    286.95 o
 -18   2  13     4138.35     3720.76    176.98 o
 -16   2  13      196.44      163.83     75.45 o
 -14   2  13     5237.94     5080.88    385.80 o
 -12   2  13     8273.79     8492.84    295.03 o
 -10   2  13     6577.07     6199.94    252.31 o
  -8   2  13       57.03       44.05     62.30 o
  -6   2  13     5601.16     5814.03    210.92 o
  -4   2  13     3375.12     3384.47    153.86 o
  -2   2  13     4203.33     4599.09    178.40 o
   0   2  13     1640.36     1426.46    181.55 o
   2   2  13    12194.25    12113.55    337.94 o
   4   2  13     8393.42     8355.83    265.13 o
   6   2  13     2325.26     2187.13    135.93 o
   8   2  13      402.94      491.52     97.21 o
  10   2  13     4615.50     4903.14    212.08 o
  12   2  13     1459.48     1421.89    137.82 o
  14   2  13       13.57      -25.36     98.17 o
 -27   3  13     1308.81     1192.34    147.11 o
 -25   3  13      866.99      951.79    127.34 o
 -23   3  13     2205.87     2451.55    185.56 o
 -21   3  13    10757.04    10345.70    409.83 o
 -19   3  13     9592.80     9851.94    381.80 o
 -17   3  13     1699.11     1671.58    188.23 o
 -15   3  13     3007.25     2938.81    150.08 o
 -13   3  13     5184.87     5307.07    191.56 o
 -11   3  13     1368.82     1272.24     98.12 o
  -9   3  13     1178.45     1229.99    157.53 o
  -7   3  13     4288.88     4334.11    384.47 o
  -5   3  13      415.05      344.37     72.67 o
  -3   3  13      793.77      599.05     82.77 o
  -1   3  13     2658.55     2601.39    135.77 o
   1   3  13       79.26       32.98     69.78 o
   3   3  13     4947.41     4839.67    191.62 o
   5   3  13     6533.97     6883.44    238.77 o
   7   3  13     2139.42     2390.07    149.11 o
   9   3  13     1549.10     1608.81    134.90 o
  11   3  13     5425.63     5768.21    401.82 o
  13   3  13     2565.86     2731.33    261.65 o
 -28   4  13     2421.58     2587.16    266.99 o
 -26   4  13     2509.04     2410.94    250.97 o
 -24   4  13      554.25      425.75    108.54 o
 -22   4  13     3716.79     3416.70    209.59 o
 -20   4  13     6146.99     6205.56    260.32 o
 -18   4  13      469.57      310.23     87.65 o
 -16   4  13      276.03      254.62     77.34 o
 -14   4  13     2898.45     2961.11    349.76 o
 -12   4  13     1313.44     1277.99    125.49 o
 -10   4  13     1159.56     1230.79     99.85 o
  -8   4  13     2146.10     2427.45    131.12 o
  -6   4  13     1316.70     1341.74     98.17 o
  -4   4  13     2019.34     1745.78    111.39 o
  -2   4  13     6020.90     6247.26    208.46 o
   0   4  13     2092.69     1983.69    121.67 o
   2   4  13      460.03      547.82     86.84 o
   4   4  13     1606.98     1641.81    230.95 o
   6   4  13     1125.07      993.81    194.90 o
   8   4  13      378.47      395.34    106.80 o
  10   4  13     2066.32     1935.69    208.25 o
  12   4  13     5747.39     5732.33    336.41 o
  14   4  13     1800.84     1842.25    224.27 o
 -27   5  13       21.32      245.63    157.53 o
 -25   5  13      238.94      277.67    138.84 o
 -23   5  13      221.53       42.72    128.16 o
 -21   5  13      345.63      565.08    102.88 o
 -19   5  13      616.46      660.97    100.06 o
 -17   5  13      132.04       34.71     75.52 o
 -15   5  13      274.43      204.58    100.12 o
 -13   5  13      286.95      165.32     71.67 o
 -11   5  13      305.09      316.18     72.52 o
  -9   5  13     1467.04     1370.27    136.17 o
  -7   5  13     1353.07     1279.72    142.84 o
  -5   5  13     3113.71     3083.09    145.33 o
  -3   5  13     2426.34     2239.19    125.45 o
  -1   5  13      226.56      171.41     70.63 o
   1   5  13      210.51      218.45     72.67 o
   3   5  13     1130.53     1202.73    104.77 o
   5   5  13     1305.70     1645.35    196.24 o
   7   5  13      201.81      232.28    120.15 o
   9   5  13      163.11      -24.03    114.81 o
  11   5  13       11.02      -24.03    125.49 o
  13   5  13       22.61     -162.87    138.84 o
 -26   6  13      382.69      432.53    160.20 o
 -24   6  13      370.92      373.79    149.52 o
 -22   6  13      941.41      742.24    154.86 o
 -20   6  13      726.89      678.16    144.18 o
 -18   6  13       47.89      101.46    112.14 o
 -16   6  13     2538.12     2629.87    202.91 o
 -14   6  13     3326.79     3393.47    216.26 o
 -12   6  13       37.16       64.81    141.51 o
 -10   6  13     2379.58     2306.52    182.89 o
  -8   6  13     3486.68     3640.91    154.67 o
  -6   6  13      158.12      115.91    144.18 o
  -4   6  13     1575.06     1562.02    106.66 o
  -2   6  13     2744.44     2450.99    186.89 o
   0   6  13     1729.14     1612.63    157.53 o
   2   6  13      419.70      477.92    120.15 o
   4   6  13     3705.48     3486.92    237.62 o
   6   6  13     1441.38     1823.56    186.89 o
   8   6  13      329.56      288.35    128.16 o
  10   6  13      530.65      472.58    149.52 o
  12   6  13     1672.90     1938.36    224.27 o
 -25   7  13      147.35      125.49    141.51 o
 -23   7  13     1410.88     1519.19    192.23 o
 -21   7  13     2244.04     2178.66    208.25 o
 -19   7  13     1770.07     1930.35    192.23 o
 -17   7  13      205.64      312.38    117.48 o
 -15   7  13      889.24     1017.24    141.51 o
 -13   7  13     1488.04     1425.74    146.85 o
 -11   7  13     1272.74     1190.79    133.50 o
  -9   7  13     2941.38     3177.21    202.91 o
  -7   7  13     1627.69     1505.84    149.52 o
  -5   7  13     3856.37     3700.51    213.59 o
  -3   7  13     2324.44     2437.64    184.22 o
  -1   7  13      375.52      493.94    117.48 o
   1   7  13     1243.61     1142.73    144.18 o
   3   7  13      549.35      400.49    122.82 o
   5   7  13     2462.73     2675.26    213.59 o
   7   7  13      515.13      579.37    144.18 o
   9   7  13      176.34      210.92    130.83 o
  11   7  13     1065.73     1134.72    184.22 o
 -22   8  13      491.73      371.12    146.85 o
 -20   8  13     2376.22     2800.75    221.60 o
 -18   8  13     4702.96     4295.91    269.66 o
 -16   8  13     1211.47     1057.29    146.85 o
 -14   8  13     2241.76     2504.39    184.22 o
 -12   8  13     5969.32     6020.68    285.68 o
 -10   8  13     2591.22     2264.10    178.88 o
  -8   8  13       31.63      184.22     96.12 o
  -6   8  13     3761.56     4138.38    229.61 o
  -4   8  13     9066.87     8792.06    371.12 o
  -2   8  13     1093.20     1140.06    138.84 o
   0   8  13     1453.49     1380.35    152.19 o
   2   8  13     3482.12     3497.60    234.95 o
   4   8  13     5283.82     5075.52    280.34 o
   6   8  13      900.04      955.83    157.53 o
   8   8  13     1039.98      859.72    157.53 o
 -21   9  13      121.51      130.83    128.16 o
 -19   9  13     2196.93     2186.67    202.91 o
 -17   9  13     3232.84     3409.49    229.61 o
 -15   9  13      965.68     1046.61    141.51 o
 -13   9  13     2128.35     2189.34    176.21 o
 -11   9  13     2846.10     2915.56    192.23 o
  -9   9  13     2257.66     2349.53    176.21 o
  -7   9  13     1638.85     1345.64    138.84 o
  -5   9  13     5161.73     5500.04    269.66 o
  -3   9  13     2403.66     2544.44    186.89 o
  -1   9  13      632.21      683.50    122.82 o
   1   9  13     2226.16     2184.00    181.55 o
   3   9  13     3251.11     3569.69    229.61 o
   5   9  13     1467.75     1241.51    162.87 o
   7   9  13      598.33      304.37    133.50 o
 -18  10  13     1109.40      891.75    146.85 o
 -16  10  13      269.01      189.56    112.14 o
 -14  10  13      347.85      269.66    104.13 o
 -12  10  13      153.72       85.44     98.79 o
 -10  10  13      176.57      237.62     96.12 o
  -8  10  13      149.80      333.74    104.13 o
  -6  10  13      385.34      381.80    106.80 o
  -4  10  13      144.10      299.03    106.80 o
  -2  10  13      112.56       40.05     96.12 o
   0  10  13      176.25       53.40    101.46 o
   2  10  13      269.14      253.64    112.14 o
   4  10  13       29.09       40.05    112.14 o
 -15  11  13      319.94      296.36    112.14 o
 -13  11  13      131.63      157.53     98.79 o
 -11  11  13      492.12      411.17    112.14 o
  -9  11  13      149.51      168.21     98.79 o
  -7  11  13       11.45      -80.10     88.11 o
  -5  11  13      407.58      301.70    106.80 o
  -3  11  13      732.63      870.40    128.16 o
  -1  11  13      108.61      128.16    104.13 o
   1  11  13      690.46      955.83    141.51 o
  -8  12  13       81.64      -69.42     90.78 o
  -6  12  13      872.63     1212.15    138.84 o
 -28   0  14     2694.81     2960.95    285.68 o
 -26   0  14     2776.05     2768.71    272.33 o
 -24   0  14     4331.41     5102.22    333.74 o
 -22   0  14     2493.75     2819.44    248.30 o
 -20   0  14     4470.04     4589.60    288.35 o
 -18   0  14     1269.30     1188.12    157.53 o
 -16   0  14       15.29       96.12    112.14 o
 -14   0  14       17.94       13.35     96.12 o
 -12   0  14     2534.32     2635.21    202.91 o
 -10   0  14     4633.25     4586.93    264.32 o
  -8   0  14     3909.51     3735.22    232.28 o
  -6   0  14      792.45      686.17    120.15 o
  -4   0  14     1492.34     1377.68    152.19 o
  -2   0  14     6139.49     6172.86    304.37 o
   0   0  14    12641.80    13392.34    525.97 o
   2   0  14     5250.76     5486.69    299.03 o
   4   0  14     2168.46     2149.29    202.91 o
   6   0  14     3251.03     3460.22    256.31 o
   8   0  14     7268.74     7302.24    376.46 o
  10   0  14     1198.11     1276.22    189.56 o
  12   0  14       96.64      -74.76    146.85 o
  14   0  14     4463.57     4872.61    339.08 o
 -27   1  14     1427.46     1674.07    165.19 o
 -25   1  14     2460.89     2968.62    249.64 o
 -23   1  14     1477.27     1606.37    144.42 o
 -21   1  14       74.38       26.16     84.00 o
 -19   1  14      117.39       96.54     83.62 o
 -17   1  14     1351.93     1476.28    134.83 o
 -15   1  14      705.10      558.34     88.49 o
 -13   1  14      322.24      296.13     77.92 o
 -11   1  14     7573.45     7119.24    535.32 o
  -9   1  14     6385.06     5734.39    198.20 o
  -7   1  14     1393.67     1308.63    132.16 o
  -5   1  14      395.43      267.46    128.16 o
  -3   1  14      154.86       80.85     70.63 o
  -1   1  14     6877.04     7123.58    254.98 o
   1   1  14     1096.84     1140.74    104.77 o
   3   1  14      221.35      327.03     84.71 o
   5   1  14     1087.47      973.60    109.50 o
   7   1  14     1394.94     1259.00    189.56 o
   9   1  14     1603.41     1656.48    280.34 o
  11   1  14      104.60      190.90    105.72 o
  13   1  14     1510.93     1739.19    252.31 o
 -28   2  14      211.53      263.02    116.10 o
 -26   2  14      264.74      194.41    113.09 o
 -24   2  14     1617.33     1566.94    146.23 o
 -22   2  14     1654.20     1833.30    146.30 o
 -20   2  14      312.36      458.14    197.57 o
 -18   2  14      717.91      741.77    102.57 o
 -16   2  14     2070.86     1936.10    129.23 o
 -14   2  14      595.71      599.52     88.67 o
 -12   2  14     3032.76     2826.47    151.00 o
 -10   2  14     3604.17     3441.86    157.53 o
  -8   2  14     3631.27     3605.85    153.79 o
  -6   2  14      942.37     1095.13     97.95 o
  -4   2  14      619.36      596.59     88.73 o
  -2   2  14     2359.47     2211.59    242.96 o
   0   2  14      437.53      453.40     83.87 o
   2   2  14     1094.85     1105.29    107.56 o
   4   2  14     2675.39     2526.13    149.11 o
   6   2  14      669.22      558.00    100.01 o
   8   2  14      526.81      403.74    184.22 o
  10   2  14      584.41      384.52    102.26 o
  12   2  14      436.56      497.66    114.81 o
 -27   3  14      801.30      889.71    136.40 o
 -25   3  14      861.71      801.70    125.03 o
 -23   3  14      457.46      444.39    130.83 o
 -21   3  14     1199.13     1353.85    127.17 o
 -19   3  14     1669.08     1500.70    185.56 o
 -17   3  14      679.96      795.38    103.78 o
 -15   3  14      733.28      764.60     93.32 o
 -13   3  14     2118.95     1912.67    121.67 o
 -11   3  14     1670.05     1456.80    105.72 o
  -9   3  14      203.15      232.89     74.76 o
  -7   3  14     3179.68     2821.66    141.56 o
  -5   3  14     1690.60     1731.43    114.11 o
  -3   3  14     3981.69     4082.35    171.77 o
  -1   3  14      930.11      856.25     96.23 o
   1   3  14     1272.97     1173.62    103.84 o
   3   3  14     2429.05     2453.83    142.53 o
   5   3  14      281.14      173.94     83.00 o
   7   3  14      417.56      467.62     94.40 o
   9   3  14     3391.43     3416.26    261.65 o
  11   3  14      788.83     1169.42    133.09 o
  13   3  14      602.60      707.53    189.56 o
 -26   4  14      371.75      469.91    170.88 o
 -24   4  14     3088.77     2836.26    178.34 o
 -22   4  14     3914.70     4208.55    204.68 o
 -20   4  14       56.00      220.01     88.19 o
 -18   4  14     1387.24     1250.68    117.01 o
 -16   4  14     2712.71     2989.27    156.56 o
 -14   4  14      723.93      665.57     86.78 o
 -12   4  14      821.65      779.98     97.45 o
 -10   4  14     1504.61     1436.02    105.67 o
  -8   4  14     4671.19     4111.95    170.79 o
  -6   4  14     1985.66     1898.00    117.01 o
  -4   4  14     1071.83     1186.62    180.22 o
  -2   4  14     5344.62     5287.53    463.23 o
   0   4  14     3196.98     3504.04    159.32 o
   2   4  14       73.52        6.24     75.45 o
   4   4  14      413.60      348.98     82.11 o
   6   4  14     1520.58     1553.57    126.49 o
   8   4  14     1849.33     1955.73    145.33 o
  10   4  14      243.05      264.32    149.52 o
  12   4  14      947.00     1465.79    205.58 o
 -25   5  14     2544.20     3214.59    275.00 o
 -23   5  14     4922.08     4699.07    309.71 o
 -21   5  14     1780.30     1925.01    202.91 o
 -19   5  14     1545.15     1433.84    308.38 o
 -17   5  14     6970.23     6990.94    347.09 o
 -15   5  14     7217.36     7635.99    249.64 o
 -13   5  14      367.24      397.52     81.98 o
 -11   5  14     1852.38     1846.07    119.87 o
  -9   5  14    14172.79    14356.73    383.23 o
  -7   5  14     3829.40     4151.56    168.90 o
  -5   5  14     1114.34     1190.12    193.57 o
  -3   5  14    13114.32    13483.10    983.87 o
  -1   5  14    14835.18    14945.92    540.66 o
   1   5  14     3505.72     3547.27    288.35 o
   3   5  14      567.76      629.68     94.17 o
   5   5  14     5322.86     4781.83    285.68 o
   7   5  14     2322.46     2061.18    208.25 o
   9   5  14      211.43      355.10    146.85 o
  11   5  14     1469.40     1559.24    213.59 o
 -24   6  14     1097.08     1364.33    194.90 o
 -22   6  14      561.40      662.14    157.53 o
 -20   6  14      504.62      582.04    144.18 o
 -18   6  14     2864.95     2907.55    218.93 o
 -16   6  14     1967.58     1698.07    176.21 o
 -14   6  14      870.33      734.23    130.83 o
 -12   6  14      561.52      670.15    122.82 o
 -10   6  14     3162.12     3092.94    234.95 o
  -8   6  14     4570.50     4295.03    172.68 o
  -6   6  14     4231.68     4416.96    174.56 o
  -4   6  14      891.50     1102.68    141.51 o
  -2   6  14     2940.64     2819.44    205.58 o
   0   6  14     6269.95     6274.32    307.04 o
   2   6  14      502.58      504.62    130.83 o
   4   6  14      780.59      867.73    152.19 o
   6   6  14     1838.84     1730.11    189.56 o
   8   6  14     1360.21     1436.42    184.22 o
  10   6  14      464.90      512.63    154.86 o
 -23   7  14      179.87      -16.02    125.49 o
 -21   7  14      897.06     1083.99    165.54 o
 -19   7  14      927.58      614.08    141.51 o
 -17   7  14     1873.69     1463.12    165.54 o
 -15   7  14      813.42      776.95    130.83 o
 -13   7  14     1726.20     1788.85    165.54 o
 -11   7  14     1363.98     1265.54    144.18 o
  -9   7  14      604.11      563.35    120.15 o
  -7   7  14      370.63      440.54    109.47 o
  -5   7  14     1483.13     1529.87    160.20 o
  -3   7  14     1063.25     1142.73    141.51 o
  -1   7  14      890.10      672.82    125.49 o
   1   7  14     1544.18     1417.73    162.87 o
   3   7  14     2270.96     2098.56    194.90 o
   5   7  14      545.11      622.09    141.51 o
   7   7  14      913.49     1033.26    168.21 o
   9   7  14     1112.77      923.79    173.55 o
 -22   8  14      974.55      830.35    170.88 o
 -20   8  14      805.65      846.37    157.53 o
 -18   8  14      565.23      496.61    128.16 o
 -16   8  14     1864.29     2325.50    192.23 o
 -14   8  14     1155.76     1051.95    136.17 o
 -12   8  14       52.33       74.76     96.12 o
 -10   8  14      138.83       26.70     96.12 o
  -8   8  14      964.45      953.16    130.83 o
  -6   8  14      165.23      208.25    104.13 o
  -4   8  14      678.53      902.43    136.17 o
  -2   8  14     1162.88      979.86    141.51 o
   0   8  14      476.76      368.45    120.15 o
   2   8  14      795.82      675.49    136.17 o
   4   8  14     1479.15     1495.16    178.88 o
   6   8  14      844.97      755.59    157.53 o
   8   8  14      137.91       34.71    125.49 o
 -19   9  14      415.87      355.10    133.50 o
 -17   9  14      283.81      349.76    117.48 o
 -15   9  14      242.71      173.55    109.47 o
 -13   9  14     1815.50     1770.16    165.54 o
 -11   9  14      626.67      523.31    117.48 o
  -9   9  14      149.54       50.73    101.46 o
  -7   9  14      307.16      325.73    106.80 o
  -5   9  14     1020.11     1185.45    144.18 o
  -3   9  14      966.68      822.34    133.50 o
  -1   9  14        6.00     -104.13     98.79 o
   1   9  14     2067.06     2023.80    186.89 o
   3   9  14     1338.30     1503.17    170.88 o
   5   9  14       46.42     -112.14    112.14 o
 -18  10  14      785.64      726.22    144.18 o
 -16  10  14      304.92      373.79    117.48 o
 -14  10  14       98.63      275.00    112.14 o
 -12  10  14      805.54     1276.22    146.85 o
 -10  10  14      312.53       82.77    104.13 o
  -8  10  14       53.16        2.67     96.12 o
  -6  10  14      820.61     1035.93    138.84 o
  -4  10  14      402.49      451.22    122.82 o
  -2  10  14      378.63      405.83    117.48 o
   0  10  14     1359.53     1172.10    154.86 o
   2  10  14     1112.11     1439.09    165.54 o
 -13  11  14      291.87      360.44    117.48 o
 -11  11  14      817.64      742.24    125.49 o
  -9  11  14      649.47      435.20    117.48 o
  -7  11  14      606.25      646.12    128.16 o
  -5  11  14      127.19      146.85    106.80 o
  -3  11  14      748.01      694.18    133.50 o
  -1  11  14      818.18      926.46    146.85 o
 -27   1  15      211.66       84.01    109.06 o
 -25   1  15      699.66     1038.75    139.67 o
 -23   1  15      658.28      737.36    117.71 o
 -21   1  15     3003.61     3072.09    301.70 o
 -19   1  15      500.37      587.96    104.77 o
 -17   1  15      223.58      130.47    152.19 o
 -15   1  15     2142.12     2312.55    140.56 o
 -13   1  15     4682.17     4609.31    182.12 o
 -11   1  15      730.89      657.43     88.67 o
  -9   1  15     1440.73     1442.02    121.48 o
  -7   1  15     3160.24     3166.16    285.68 o
  -5   1  15     2027.20     2095.06    140.17 o
  -3   1  15     1512.75     1393.97    112.32 o
  -1   1  15     2770.58     2700.21    144.34 o
   1   1  15     6035.75     5945.42    220.67 o
   3   1  15     4321.15     4054.76    190.68 o
   5   1  15      449.63      527.06    100.88 o
   7   1  15     2240.12     2592.50    232.28 o
   9   1  15     1336.95     1391.33    137.66 o
  11   1  15      187.75      117.12    100.01 o
 -28   2  15      987.57     1564.58    232.28 o
 -26   2  15      755.40     1237.38    147.22 o
 -24   2  15      905.57     1198.28    250.97 o
 -22   2  15     8092.17     8286.27    299.23 o
 -20   2  15     6263.38     6036.91    281.68 o
 -18   2  15      598.50      389.37     90.38 o
 -16   2  15      740.68      700.42     94.34 o
 -14   2  15     4851.58     4718.21    186.88 o
 -12   2  15     7297.71     7289.42    317.72 o
 -10   2  15       95.90      145.09     77.34 o
  -8   2  15     2948.54     2747.21    166.87 o
  -6   2  15     3987.01     4212.11    170.85 o
  -4   2  15     5799.76     6112.26    349.76 o
  -2   2  15      118.83      132.39     75.45 o
   0   2  15     7673.96     7703.15    408.50 o
   2   2  15     5835.17     5515.49    291.02 o
   4   2  15     1169.87     1201.65    120.78 o
   6   2  15      440.99      453.39    160.20 o
   8   2  15     2091.31     2074.87    151.90 o
  10   2  15      509.09      365.02    112.32 o
  12   2  15      718.58      909.58    133.68 o
 -27   3  15      502.11      494.26    124.43 o
 -25   3  15      302.28      324.47    112.03 o
 -23   3  15     5398.97     5308.60    229.10 o
 -21   3  15     9368.59     9831.06    317.10 o
 -19   3  15      505.10      488.20    100.99 o
 -17   3  15      640.86      562.21     96.88 o
 -15   3  15     3084.38     2911.67    150.89 o
 -13   3  15     2296.14     2239.13    162.87 o
 -11   3  15     2154.13     2502.26    143.15 o
  -9   3  15     1087.18     1026.70    101.74 o
  -7   3  15      304.39      324.74     80.22 o
  -5   3  15     1594.75     1898.36    123.65 o
  -3   3  15     1216.82     1310.45    142.84 o
  -1   3  15      444.78      400.83     85.88 o
   1   3  15     4851.71     4237.04    289.69 o
   3   3  15     5208.39     5368.03    215.22 o
   5   3  15     1676.77     2054.06    143.48 o
   7   3  15      469.82      357.29    112.14 o
   9   3  15     3255.11     3333.01    192.54 o
  11   3  15     3687.29     4130.37    296.36 o
 -26   4  15      204.26       21.36    146.85 o
 -24   4  15     1579.99     1402.94    142.30 o
 -22   4  15     2616.66     2596.14    167.99 o
 -20   4  15      712.67      791.71    112.22 o
 -18   4  15      697.73      518.29    122.82 o
 -16   4  15     1649.11     1620.87    291.02 o
 -14   4  15     1448.75     1213.65    209.59 o
 -12   4  15        9.40      -20.48     71.67 o
 -10   4  15     1234.06     1230.60    105.72 o
  -8   4  15      662.31      653.05     85.88 o
  -6   4  15      668.18      777.45     93.44 o
  -4   4  15     3352.50     3246.55    155.68 o
  -2   4  15     1293.14     1165.53    161.53 o
   0   4  15        1.25       10.22     71.67 o
   2   4  15     3772.46     4026.18    184.07 o
   4   4  15      870.09      780.29    105.72 o
   6   4  15      317.80      320.01     99.10 o
   8   4  15      600.01      672.82    160.20 o
  10   4  15     3660.39     3764.59    304.37 o
 -25   5  15      482.70      552.67    168.21 o
 -23   5  15      211.88      162.87    141.51 o
 -21   5  15      700.70      758.26    149.52 o
 -19   5  15      334.19      437.37     97.21 o
 -17   5  15       79.34      131.14     79.82 o
 -15   5  15      558.72      505.13     92.28 o
 -13   5  15      195.37      217.88     78.69 o
 -11   5  15      415.50      337.81     82.81 o
  -9   5  15     1799.40     1654.54    122.82 o
  -7   5  15      662.95      671.49     89.66 o
  -5   5  15     1155.24     1093.65    117.48 o
  -3   5  15      988.20      913.83    100.01 o
  -1   5  15      130.96      -28.03     76.09 o
   1   5  15      595.01      674.16     98.17 o
   3   5  15      869.31      923.79    157.53 o
   5   5  15       98.65      176.21    128.16 o
   7   5  15       42.76      101.46    130.83 o
   9   5  15      152.93       32.04    141.51 o
 -24   6  15      687.19      667.48    168.21 o
 -22   6  15      403.76      421.85    152.19 o
 -20   6  15        8.55      -96.12    114.81 o
 -18   6  15      992.98      907.77    152.19 o
 -16   6  15     4507.98     4557.56    266.99 o
 -14   6  15     1442.32     1358.99    157.53 o
 -12   6  15      680.99      817.00    130.83 o
 -10   6  15     2972.59     2693.95    200.24 o
  -8   6  15     1972.93     1852.93    173.55 o
  -6   6  15      121.92      136.17    106.80 o
  -4   6  15     3315.04     3476.24    229.61 o
  -2   6  15     2838.64     2469.68    202.91 o
   0   6  15      297.34      331.07    120.15 o
   2   6  15     2023.78     2122.59    200.24 o
   4   6  15     1493.61     1361.66    170.88 o
   6   6  15      251.14      240.29    136.17 o
   8   6  15      418.56      437.87    152.19 o
 -23   7  15     1201.93     1001.22    178.88 o
 -21   7  15      664.03      718.21    152.19 o
 -19   7  15      311.15      261.65    122.82 o
 -17   7  15      105.02       82.77    109.47 o
 -15   7  15      934.46      931.80    144.18 o
 -13   7  15      723.69      667.48    125.49 o
 -11   7  15      835.99     1062.63    144.18 o
  -9   7  15     1837.28     2261.43    189.56 o
  -7   7  15     1235.78     1254.86    149.52 o
  -5   7  15     2779.21     3126.48    218.93 o
  -3   7  15     1168.75     1334.96    157.53 o
  -1   7  15       16.09      240.29    112.14 o
   1   7  15     1664.98     1708.75    181.55 o
   3   7  15     2121.89     2042.49    200.24 o
   5   7  15      594.85      622.09    149.52 o
   7   7  15       94.27       74.76    136.17 o
 -20   8  15     2785.84     2862.16    229.61 o
 -18   8  15     2092.63     1970.40    192.23 o
 -16   8  15     1791.51     2021.13    181.55 o
 -14   8  15     4137.57     3801.97    245.63 o
 -12   8  15     2908.77     2701.96    210.92 o
 -10   8  15      283.09      205.58    106.80 o
  -8   8  15      539.13      411.17    120.15 o
  -6   8  15     5234.22     5929.90    304.37 o
  -4   8  15     2247.76     2491.04    202.91 o
  -2   8  15     1131.08     1078.65    152.19 o
   0   8  15     2193.84     2304.14    202.91 o
   2   8  15     3516.55     3534.98    245.63 o
   4   8  15     1116.95     1487.15    178.88 o
   6   8  15      303.21      381.80    141.51 o
 -19   9  15     2103.17     2413.61    218.93 o
 -17   9  15      995.81     1188.12    160.20 o
 -15   9  15     1440.03     1308.26    160.20 o
 -13   9  15     2679.91     2501.72    200.24 o
 -11   9  15     2625.87     2621.86    205.58 o
  -9   9  15     1730.54     1997.10    178.88 o
  -7   9  15     2595.89     2613.86    205.58 o
  -5   9  15     2071.85     2192.01    186.89 o
  -3   9  15      337.47      411.17    125.49 o
  -1   9  15      523.59      515.30    133.50 o
   1   9  15      857.28      680.83    144.18 o
   3   9  15     1197.86     1516.52    181.55 o
 -16  10  15      130.56      283.01    120.15 o
 -14  10  15      196.22      213.59    114.81 o
 -12  10  15      436.74      710.20    130.83 o
 -10  10  15      418.98      189.56    112.14 o
  -8  10  15      133.78      184.22    109.47 o
  -6  10  15      130.73      189.56    114.81 o
  -4  10  15      116.00      173.55    114.81 o
  -2  10  15       44.56      101.46    112.14 o
   0  10  15      705.93      915.78    149.52 o
 -26   0  16     2939.81     2600.51    266.99 o
 -24   0  16      302.86      237.62    157.53 o
 -22   0  16      409.73      320.39    149.52 o
 -20   0  16     1637.24     1177.44    181.55 o
 -18   0  16      434.04      520.64    136.17 o
 -16   0  16     1263.23     1318.94    165.54 o
 -14   0  16     2075.63     1786.18    184.22 o
 -12   0  16      681.17      528.64    125.49 o
 -10   0  16     2217.23     2047.83    184.22 o
  -8   0  16     3370.61     3804.64    240.29 o
  -6   0  16      585.23      525.97    130.83 o
  -4   0  16     1610.21     1556.57    168.21 o
  -2   0  16     7959.34     7331.61    347.09 o
   0   0  16     8396.04     9157.84    419.18 o
   2   0  16     3953.94     3620.42    264.32 o
   4   0  16     3512.28     3593.72    253.64 o
   6   0  16     5072.68     4576.25    291.02 o
   8   0  16     2052.89     1997.10    218.93 o
  10   0  16      287.96      392.48    154.86 o
 -27   1  16     1332.90     1444.95    157.43 o
 -25   1  16     1481.28     1905.59    163.30 o
 -23   1  16      320.25      410.50    105.67 o
 -21   1  16      242.92      292.31     99.85 o
 -19   1  16      100.80      114.03     90.38 o
 -17   1  16     1364.26     1549.06    165.54 o
 -15   1  16       65.97       32.33     78.69 o
 -13   1  16      519.26      442.83     86.60 o
 -11   1  16     1804.69     1718.48    124.56 o
  -9   1  16     2133.23     2016.88    172.21 o
  -7   1  16      452.50      583.94     95.33 o
  -5   1  16       11.58       -8.73     73.34 o
  -3   1  16     3379.76     3092.32    154.77 o
  -1   1  16     3756.12     3766.30    176.45 o
   1   1  16      461.97      472.80    205.58 o
   3   1  16      193.82      221.60    120.15 o
   5   1  16      934.19     1033.60    123.65 o
   7   1  16      889.35      738.19    120.65 o
   9   1  16       68.50       22.31     98.12 o
 -26   2  16      714.18      920.44    137.78 o
 -24   2  16     1509.15     1757.00    155.74 o
 -22   2  16     1780.32     1695.40    200.24 o
 -20   2  16      202.86      413.91     99.10 o
 -18   2  16     1970.51     2003.63    141.25 o
 -16   2  16     1255.80     1337.84    120.15 o
 -14   2  16      831.65      796.30    103.63 o
 -12   2  16      576.40      646.78     96.28 o
 -10   2  16     3527.95     3454.78    164.80 o
  -8   2  16     2555.35     2321.07    241.63 o
  -6   2  16     1347.64     1622.80    308.38 o
  -4   2  16      882.39      999.45    105.52 o
  -2   2  16     1180.71     1186.07    169.54 o
   0   2  16      510.87      436.97     95.33 o
   2   2  16     1646.54     1824.38    134.98 o
   4   2  16      261.68       55.95     85.88 o
   6   2  16      152.49       95.39     97.45 o
   8   2  16      752.21      703.65    118.76 o
  10   2  16      788.84      673.62    126.32 o
 -25   3  16      768.63      829.05    128.34 o
 -23   3  16      706.42      671.47    121.76 o
 -21   3  16     1291.73     1113.33    125.54 o
 -19   3  16      425.93      421.05    100.67 o
 -17   3  16      368.65      388.89     92.75 o
 -15   3  16      177.44      245.93     84.71 o
 -13   3  16     1242.28     1130.59    111.34 o
 -11   3  16      341.14      224.27     83.07 o
  -9   3  16      489.77      666.05     93.32 o
  -7   3  16      163.64      292.86     84.89 o
  -5   3  16      861.31      683.25     96.23 o
  -3   3  16       32.67       46.58     76.30 o
  -1   3  16      398.98      367.20     90.56 o
   1   3  16      568.86      569.21     99.10 o
   3   3  16      332.44      404.95    122.82 o
   5   3  16      392.82      480.53    100.06 o
   7   3  16     1786.36     1892.72    353.76 o
   9   3  16      402.87      622.09    173.55 o
 -26   4  16     1362.58     1310.93    202.91 o
 -24   4  16     2168.88     2187.74    163.30 o
 -22   4  16     1033.19     1088.96    126.45 o
 -20   4  16      429.55      445.21     96.28 o
 -18   4  16     2232.71     1893.34    140.64 o
 -16   4  16     2057.39     2163.14    142.45 o
 -14   4  16       89.43       52.39     80.09 o
 -12   4  16     5074.51     5264.73    206.67 o
 -10   4  16     3262.50     3283.46    165.12 o
  -8   4  16      172.94      137.39     80.22 o
  -6   4  16       57.78        7.22     76.44 o
  -4   4  16     2038.20     1817.24    166.87 o
  -2   4  16      776.69      747.30    100.99 o
   0   4  16      877.86      982.24    124.15 o
   2   4  16      132.54      189.18     90.56 o
   4   4  16     1393.73     1480.38    130.96 o
   6   4  16     1143.85     1201.47    178.88 o
   8   4  16      522.35      707.53    162.87 o
 -25   5  16     2186.19     2101.23    232.28 o
 -23   5  16     1742.32     2058.51    224.27 o
 -21   5  16       31.03     -106.80    120.15 o
 -19   5  16     3612.89     3397.08    175.58 o
 -17   5  16     6739.38     7681.61    263.24 o
 -15   5  16     2458.18     2145.68    137.78 o
 -13   5  16     1732.24     1810.41    146.85 o
 -11   5  16     8827.06     9099.42    284.01 o
  -9   5  16     6729.78     6987.68    258.98 o
  -7   5  16     1344.15     1487.37    121.48 o
  -5   5  16     4832.68     5016.68    201.06 o
  -3   5  16     7476.71     7436.03    252.96 o
  -1   5  16     5052.56     5479.65    359.10 o
   1   5  16       38.75      -29.37    114.81 o
   3   5  16     1776.30     1441.76    181.55 o
   5   5  16     1775.97     1879.63    205.58 o
   7   5  16      656.75      822.34    165.54 o
 -24   6  16      638.58      680.83    170.88 o
 -22   6  16       93.15      125.49    133.50 o
 -20   6  16      946.38      993.21    165.54 o
 -18   6  16     1325.26     1059.96    160.20 o
 -16   6  16      606.54      742.24    141.51 o
 -14   6  16       16.03       72.09    109.47 o
 -12   6  16     1817.09     1708.75    173.55 o
 -10   6  16     3772.32     3791.29    240.29 o
  -8   6  16     1363.03     1415.06    162.87 o
  -6   6  16      699.85     1003.89    146.85 o
  -4   6  16     4615.08     4955.38    280.34 o
  -2   6  16     5072.16     4923.34    283.01 o
   0   6  16     1025.18      931.80    157.53 o
   2   6  16      232.90      277.67    130.83 o
   4   6  16      543.09      344.42    136.17 o
   6   6  16      464.70      451.22    152.19 o
 -21   7  16      896.96      707.53    162.87 o
 -19   7  16     1307.91     1270.88    170.88 o
 -17   7  16      220.49      130.83    122.82 o
 -15   7  16      575.90      443.21    125.49 o
 -13   7  16       32.51       48.06    109.47 o
 -11   7  16      130.60      266.99    120.15 o
  -9   7  16      139.08      114.81    114.81 o
  -7   7  16      505.26      571.36    130.83 o
  -5   7  16      224.07      509.96    125.49 o
  -3   7  16     2051.14     1949.04    192.23 o
  -1   7  16     1769.07     1465.79    173.55 o
   1   7  16      644.61      747.58    154.86 o
   3   7  16      340.06      272.33    133.50 o
   5   7  16      787.68      584.71    154.86 o
 -20   8  16      129.72      152.19    130.83 o
 -18   8  16      253.91      304.37    125.49 o
 -16   8  16      415.33      250.97    122.82 o
 -14   8  16      103.27      245.63    114.81 o
 -12   8  16      612.81      675.49    141.51 o
 -10   8  16      129.09       88.11    114.81 o
  -8   8  16       14.72     -117.48     98.79 o
  -6   8  16       41.54      170.88    120.15 o
  -4   8  16      207.57      178.88    114.81 o
  -2   8  16      101.61      256.31    122.82 o
   0   8  16      403.78      352.43    136.17 o
   2   8  16      414.58      659.47    154.86 o
 -17   9  16      131.31      144.18    117.48 o
 -15   9  16       44.98       85.44    114.81 o
 -13   9  16      624.80      598.06    128.16 o
 -11   9  16      220.56      141.51    117.48 o
  -9   9  16       78.58       40.05    109.47 o
  -7   9  16      293.12      304.37    125.49 o
  -5   9  16      314.26      229.61    117.48 o
  -3   9  16       15.69      -16.02    112.14 o
  -1   9  16      679.26      771.61    152.19 o
 -12  10  16      632.42      630.10    133.50 o
 -10  10  16       22.82       66.75    117.48 o
  -8  10  16      837.18      883.74    152.19 o
  -6  10  16      226.56      189.56    117.48 o
  -4  10  16      287.84       80.10    117.48 o
 -25   1  17      174.61       93.73    107.95 o
 -23   1  17     1446.71     1405.57    143.44 o
 -21   1  17     2266.99     2506.12    189.56 o
 -19   1  17       60.20     -106.80     88.73 o
 -17   1  17     1211.54     1185.35    117.89 o
 -15   1  17     3917.80     3989.22    187.78 o
 -13   1  17     1253.21     1260.28    118.76 o
 -11   1  17      440.30      396.56     94.34 o
  -9   1  17     4725.81     4730.01    202.01 o
  -7   1  17     3930.15     3659.51    483.26 o
  -5   1  17     1491.57     1472.03    119.78 o
  -3   1  17     2053.86     2306.40    147.11 o
  -1   1  17     3169.51     3386.05    177.19 o
   1   1  17     1644.23     1628.35    134.74 o
   3   1  17      109.59       13.92     87.41 o
   5   1  17     1254.64     1102.65    133.09 o
   7   1  17     1189.60      904.21    123.65 o
 -26   2  17       69.37      -91.79    110.80 o
 -24   2  17     2834.62     3089.09    198.12 o
 -22   2  17     2829.30     2799.29    296.36 o
 -20   2  17      526.61      526.31    205.58 o
 -18   2  17       69.27      141.51     89.30 o
 -16   2  17     1951.16     2321.13    149.11 o
 -14   2  17     7223.11     7543.37    255.77 o
 -12   2  17     2123.93     2337.19    368.45 o
 -10   2  17     2641.20     2733.63    150.89 o
  -8   2  17     4453.79     4848.46    316.39 o
  -6   2  17     2990.44     3036.96    161.21 o
  -4   2  17       50.15       49.52     79.23 o
  -2   2  17     2068.60     1766.52    140.17 o
   0   2  17     3549.68     3606.34    175.58 o
   2   2  17     1498.95     1533.57    134.00 o
   4   2  17      186.20      181.90     94.99 o
   6   2  17      919.53      886.04    327.07 o
   8   2  17      518.15      568.08    122.67 o
 -25   3  17      875.39      720.88    127.17 o
 -23   3  17     3321.64     2898.10    280.34 o
 -21   3  17     1812.30     1902.25    312.38 o
 -19   3  17      305.80      214.01     97.21 o
 -17   3  17     1125.37      934.51    110.14 o
 -15   3  17     1948.13     1967.58    141.25 o
 -13   3  17     4030.16     4808.86    203.79 o
 -11   3  17      524.34      596.82     96.06 o
  -9   3  17      466.05      451.63    128.16 o
  -7   3  17     2871.69     2695.24    155.68 o
  -5   3  17     2558.47     2683.91    150.08 o
  -3   3  17      476.95      277.67     92.51 o
  -1   3  17      751.09      762.21    108.54 o
   1   3  17     4200.61     4296.40    197.80 o
   3   3  17     2267.45     2424.96    208.25 o
   5   3  17       45.70       70.47     93.10 o
   7   3  17     1706.20     1765.27    155.68 o
 -24   4  17     1431.65     1409.72    208.25 o
 -22   4  17      305.58      177.44     99.10 o
 -20   4  17       60.24      123.48     90.09 o
 -18   4  17      697.91      536.69    100.36 o
 -16   4  17      469.14      599.48     98.78 o
 -14   4  17      608.05      521.24     99.85 o
 -12   4  17      764.74      764.76    102.88 o
 -10   4  17      627.65      448.11     88.73 o
  -8   4  17      425.39      343.96    137.50 o
  -6   4  17     1914.80     2178.20    148.18 o
  -4   4  17     1945.36     2309.95    222.94 o
  -2   4  17       42.52      167.31     83.24 o
   0   4  17     1427.08     1604.08    299.03 o
   2   4  17     1687.66     1734.21    139.67 o
   4   4  17      604.83      790.30    162.87 o
   6   4  17      172.40       13.35    130.83 o
 -23   5  17      363.91      525.97    160.20 o
 -21   5  17      506.36      550.00    154.86 o
 -19   5  17      357.14      365.78    138.84 o
 -17   5  17      287.47      216.26    128.16 o
 -15   5  17     1168.80     1223.58    182.89 o
 -13   5  17      306.06      397.02     94.17 o
 -11   5  17      551.53      604.83    105.46 o
  -9   5  17      689.69      571.03     98.12 o
  -7   5  17      107.09      102.61    121.48 o
  -5   5  17     1274.68     1117.55    205.58 o
  -3   5  17      233.97      269.66    125.49 o
  -1   5  17       17.04       61.41    117.48 o
   1   5  17      252.19      138.84    130.83 o
   3   5  17     1077.08     1268.21    186.89 o
   5   5  17      190.54      266.99    133.50 o
 -22   6  17       86.57       21.36    133.50 o
 -20   6  17     1081.65     1292.24    184.22 o
 -18   6  17     1551.88     1655.35    189.56 o
 -16   6  17     1463.77     1415.06    173.55 o
 -14   6  17      101.07      368.45    125.49 o
 -12   6  17     1817.59     1860.94    186.89 o
 -10   6  17     1137.71     1057.29    154.86 o
  -8   6  17       42.44      -18.69    109.47 o
  -6   6  17     1956.84     2376.23    210.92 o
  -4   6  17     2790.89     3182.55    237.62 o
  -2   6  17      207.40      122.82    117.48 o
   0   6  17      500.98      379.13    136.17 o
   2   6  17      852.21      875.73    165.54 o
   4   6  17     1166.37      720.88    165.54 o
 -21   7  17       18.84       85.44    130.83 o
 -19   7  17       82.43      213.59    133.50 o
 -17   7  17      274.17      160.20    128.16 o
 -15   7  17      446.25      389.81    136.17 o
 -13   7  17     1615.40     1876.96    189.56 o
 -11   7  17      387.42      435.20    130.83 o
  -9   7  17      188.49      253.64    120.15 o
  -7   7  17     1646.15     1489.82    178.88 o
  -5   7  17     1998.94     1890.31    192.23 o
  -3   7  17      247.84      312.38    130.83 o
  -1   7  17     2040.62     2098.56    208.25 o
   1   7  17     1676.97     1917.01    205.58 o
   3   7  17     1235.03     1201.47    181.55 o
 -18   8  17     1397.46     1604.62    186.89 o
 -16   8  17     2538.95     2442.98    210.92 o
 -14   8  17     1811.88     1559.24    176.21 o
 -12   8  17      579.16      544.66    136.17 o
 -10   8  17      457.08      512.63    136.17 o
  -8   8  17     2378.18     2621.86    221.60 o
  -6   8  17     2391.99     2744.68    226.94 o
  -4   8  17      829.02      955.83    154.86 o
  -2   8  17      755.19      710.20    146.85 o
   0   8  17     1707.93     1553.90    192.23 o
 -13   9  17     1440.39     1762.15    186.89 o
 -11   9  17      687.50      651.46    141.51 o
  -9   9  17      830.14     1078.65    160.20 o
  -7   9  17     1840.69     2109.24    197.57 o
  -5   9  17      841.04      926.46    160.20 o
  -3   9  17      614.72      870.40    152.19 o
 -24   0  18      240.85      173.55    157.53 o
 -22   0  18     1641.00     1949.04    229.61 o
 -20   0  18      665.01      755.59    173.55 o
 -18   0  18      137.80      323.06    144.18 o
 -16   0  18     1096.24      963.84    162.87 o
 -14   0  18      116.88      133.50    128.16 o
 -12   0  18     2992.43     2923.57    237.62 o
 -10   0  18     3508.02     3903.43    272.33 o
  -8   0  18     1899.80     2111.91    205.58 o
  -6   0  18      166.64      269.66    130.83 o
  -4   0  18     5402.83     5892.52    328.40 o
  -2   0  18     5907.95     6621.41    344.42 o
   0   0  18     1420.81     1463.12    189.56 o
   2   0  18     1351.37     1492.49    194.90 o
   4   0  18     1991.41     2464.34    242.96 o
   6   0  18     1546.92     1572.58    208.25 o
 -25   1  18      182.80      223.36    116.00 o
 -23   1  18      178.34      120.15    165.54 o
 -21   1  18      827.23      863.87    197.57 o
 -19   1  18      220.91      305.85     97.10 o
 -17   1  18      177.55      212.30     95.33 o
 -15   1  18      176.08       83.59     91.55 o
 -13   1  18      636.99      621.67    101.48 o
 -11   1  18     1901.52     2169.03    147.76 o
  -9   1  18     1294.40     1439.74    154.86 o
  -7   1  18      230.12      283.04     94.34 o
  -5   1  18     1268.01     1196.09    124.15 o
  -3   1  18     3675.73     3952.85    194.43 o
  -1   1  18     1984.81     2208.99    153.65 o
   1   1  18       50.07      -12.17    112.14 o
   3   1  18      355.14      316.39    105.72 o
   5   1  18      972.98      922.56    130.96 o
 -24   2  18      595.72      589.95    122.54 o
 -22   2  18      680.17      768.65    124.60 o
 -20   2  18      849.55      773.60    120.83 o
 -18   2  18     1823.72     2097.83    246.97 o
 -16   2  18      828.99      787.24    112.32 o
 -14   2  18       12.15      -84.05     78.33 o
 -12   2  18     2326.18     2170.44    146.09 o
 -10   2  18     3772.44     3444.20    181.21 o
  -8   2  18      638.37      702.47    107.61 o
  -6   2  18     2098.37     1864.98    281.68 o
  -4   2  18     2615.46     2877.98    308.38 o
  -2   2  18      246.69      352.13     93.44 o
   0   2  18      159.69       51.87     92.45 o
   2   2  18     1047.44      993.80    124.22 o
   4   2  18      194.41       54.33     94.34 o
   6   2  18      143.33      288.69    110.33 o
 -23   3  18      245.74      130.12    106.66 o
 -21   3  18      205.18      230.20    160.20 o
 -19   3  18      189.42      356.20    100.88 o
 -17   3  18      983.51     1201.77    178.88 o
 -15   3  18     1270.73     1103.19    201.58 o
 -13   3  18      213.24      286.68    154.86 o
 -11   3  18     1104.97     1259.02    120.43 o
  -9   3  18      934.83     1029.35    141.51 o
  -7   3  18      468.82      611.85    100.88 o
  -5   3  18      506.14      471.08    100.01 o
  -3   3  18      842.68     1031.17    117.44 o
  -1   3  18      886.51      910.15    118.94 o
   1   3  18      323.20      582.09    109.50 o
   3   3  18      742.28      524.76    112.03 o
   5   3  18      644.46      823.91    129.49 o
 -22   4  18      336.86      296.39    106.35 o
 -20   4  18     2136.25     2213.53    160.34 o
 -18   4  18     2359.62     2578.63    166.10 o
 -16   4  18      240.28      345.99     95.40 o
 -14   4  18     2389.18     2027.36    328.40 o
 -12   4  18     3639.13     4227.49    620.76 o
 -10   4  18      619.29      705.68    102.88 o
  -8   4  18      125.85       45.16     97.45 o
  -6   4  18      884.10     1030.72    116.10 o
  -4   4  18     1624.82     1430.10    205.58 o
  -2   4  18      177.23       54.78     87.65 o
   0   4  18        7.25      200.33    104.13 o
   2   4  18      302.16      184.22    141.51 o
   4   4  18      733.66      907.77    181.55 o
 -21   5  18     1470.99     1441.76    197.57 o
 -19   5  18     3741.57     3719.20    269.66 o
 -17   5  18     1819.12     1989.09    208.25 o
 -15   5  18      596.01      312.38    136.17 o
 -13   5  18     6540.80     6657.03    638.11 o
 -11   5  18     3175.94     3253.87    174.44 o
  -9   5  18      896.17      982.66    113.23 o
  -7   5  18      626.63      683.50    144.18 o
  -5   5  18     2368.17     1967.73    197.57 o
  -3   5  18     1775.15     2109.24    208.25 o
  -1   5  18       76.84      395.15    141.51 o
   1   5  18      379.48      616.75    149.52 o
   3   5  18      876.47      656.80    168.21 o
 -20   6  18      802.08      963.84    173.55 o
 -18   6  18      655.52      849.04    160.20 o
 -16   6  18       35.42     -109.47    120.15 o
 -14   6  18      500.17      427.19    133.50 o
 -12   6  18     2087.52     1623.31    181.55 o
 -10   6  18     2321.64     2859.49    229.61 o
  -8   6  18      275.84       72.09    122.82 o
  -6   6  18     2348.85     2389.58    216.26 o
  -4   6  18     3129.36     3273.33    245.63 o
  -2   6  18     1162.12     1212.15    173.55 o
   0   6  18      109.13      125.49    128.16 o
   2   6  18      133.75      138.84    136.17 o
 -19   7  18      100.26      173.55    130.83 o
 -17   7  18        9.65      122.82    122.82 o
 -15   7  18       16.08     -192.23    112.14 o
 -13   7  18      548.35      504.62    144.18 o
 -11   7  18      270.81      560.68    138.84 o
  -9   7  18       22.79      168.21    122.82 o
  -7   7  18      280.79      357.77    136.17 o
  -5   7  18     1014.57     1318.94    176.21 o
  -3   7  18     1139.66     1001.22    168.21 o
  -1   7  18     1024.18     1153.41    178.88 o
 -14   8  18      293.26      509.96    138.84 o
 -12   8  18      174.00      272.33    125.49 o
 -10   8  18       94.76      248.30    133.50 o
  -8   8  18      115.55      277.67    130.83 o
  -6   8  18       97.94      133.50    130.83 o
  -4   8  18      422.49      376.46    138.84 o
 -23   1  19     2995.53     3779.78    477.92 o
 -21   1  19     1209.61     1537.68    152.61 o
 -19   1  19      835.34     1119.03    131.12 o
 -17   1  19     1802.72     1771.17    146.09 o
 -15   1  19     2452.10     2406.25    169.54 o
 -13   1  19      628.28      758.05    114.21 o
 -11   1  19     2154.07     2147.01    150.01 o
  -9   1  19     2160.59     2043.78    148.12 o
  -7   1  19     1298.12     1011.77    118.54 o
  -5   1  19      482.04      353.76    101.95 o
  -3   1  19     1725.14     1953.07    152.92 o
  -1   1  19      754.66      950.26    124.43 o
   1   1  19      132.73       64.00    145.51 o
   3   1  19      196.14      245.25    114.81 o
 -22   2  19     1642.58     1740.40    159.45 o
 -20   2  19       64.30      131.76    104.46 o
 -18   2  19      820.99      623.44    114.21 o
 -16   2  19     6150.83     7004.71    265.25 o
 -14   2  19     2276.66     2336.53    156.70 o
 -12   2  19      239.10      153.64     93.32 o
 -10   2  19     2939.62     2860.19    173.66 o
  -8   2  19     1852.21     1751.87    139.67 o
  -6   2  19      643.89      713.54    110.33 o
  -4   2  19     1172.95      895.22    115.16 o
  -2   2  19     1015.00     1146.12    128.21 o
   0   2  19      378.79      443.85    104.77 o
   2   2  19       58.45      119.84    157.53 o
 -23   3  19      794.48      774.47    128.00 o
 -21   3  19      308.40      655.36    120.88 o
 -19   3  19      349.53      403.75    109.50 o
 -17   3  19     1804.27     2034.42    151.00 o
 -15   3  19     3012.67     3620.67    188.68 o
 -13   3  19     1161.50     1337.43    180.22 o
 -11   3  19       46.04      116.10     93.32 o
  -9   3  19     1436.49     1880.75    145.04 o
  -7   3  19     2830.48     3045.25    170.79 o
  -5   3  19     1693.22     2043.74    150.89 o
  -3   3  19      373.69      386.36    100.99 o
  -1   3  19      688.57      495.79    111.20 o
   1   3  19     2001.68     2166.99    165.19 o
   3   3  19      465.32      693.58    124.43 o
 -22   4  19       93.07     -154.86    130.83 o
 -20   4  19       27.42       55.77    249.64 o
 -18   4  19      279.48      214.99    224.27 o
 -16   4  19      973.78      936.43    118.94 o
 -14   4  19     1203.60     1533.91    137.66 o
 -12   4  19      381.62      548.72    164.20 o
 -10   4  19        4.74      -88.34     86.60 o
  -8   4  19     1179.29     1343.92    129.06 o
  -6   4  19      891.04     1009.99    118.89 o
  -4   4  19      488.37      465.38    101.74 o
  -2   4  19      831.34     1147.11    129.31 o
   0   4  19      943.54     1281.56    192.23 o
   2   4  19     1522.50     1743.46    221.60 o
 -19   5  19      171.10      272.33    144.18 o
 -17   5  19      334.68      453.89    146.85 o
 -15   5  19      245.64      205.58    125.49 o
 -13   5  19        4.07      104.13    128.16 o
 -11   5  19       45.45      -74.76    117.48 o
  -9   5  19      434.92      672.82    154.86 o
  -7   5  19        6.91     -120.15    117.48 o
  -5   5  19      907.47     1193.46    176.21 o
  -3   5  19      236.07      205.58    133.50 o
  -1   5  19       14.24       69.42    133.50 o
 -18   6  19      581.63      405.83    152.19 o
 -16   6  19       17.58      101.46    125.49 o
 -14   6  19     1029.68     1345.64    186.89 o
 -12   6  19      505.82      384.47    141.51 o
 -10   6  19      264.23      125.49    128.16 o
  -8   6  19       57.06      -90.78    120.15 o
  -6   6  19     1052.49     1166.76    176.21 o
  -4   6  19      750.11      680.83    160.20 o
  -2   6  19      390.73      336.41    149.52 o
 -15   7  19     1124.88     1180.11    176.21 o
 -13   7  19      601.31      656.80    154.86 o
 -11   7  19       23.01      -45.39    120.15 o
  -9   7  19      610.34      440.54    149.52 o
  -7   7  19     1160.50     1228.16    178.88 o
  -5   7  19      611.69      595.39    152.19 o
 -22   0  20     1339.79     1121.37    208.25 o
 -20   0  20      357.58      763.60    184.22 o
 -18   0  20     1139.35     1682.05    216.26 o
 -16   0  20     1284.29     1281.56    189.56 o
 -14   0  20      515.71      400.49    152.19 o
 -12   0  20     4226.44     5390.58    331.07 o
 -10   0  20     2237.30     2931.58    253.64 o
  -8   0  20      493.57      691.51    162.87 o
  -6   0  20     1292.08     1455.11    197.57 o
  -4   0  20     3397.45     3361.43    261.65 o
  -2   0  20      778.74      963.84    186.89 o
   0   0  20      810.77     1145.40    197.57 o
 -21   1  20     1837.23     1983.07    169.91 o
 -19   1  20     1098.83     1246.16    166.87 o
 -17   1  20      278.31      519.24    108.54 o
 -15   1  20      376.46      313.72     98.17 o
 -13   1  20     2029.28     2396.33    328.40 o
 -11   1  20     1061.30     1096.30    128.00 o
  -9   1  20      195.12      325.43    100.01 o
  -7   1  20     1145.80     1160.57    157.53 o
  -5   1  20     1767.13     1781.76    194.90 o
  -3   1  20      989.53     1081.44    133.09 o
  -1   1  20       85.06       88.74     98.78 o
   1   1  20      556.64     1088.18    233.62 o
 -22   2  20     1951.13     2032.57    171.77 o
 -20   2  20     1440.76     1662.48    155.54 o
 -18   2  20      585.24      787.05    190.90 o
 -16   2  20      597.72      670.99    136.17 o
 -14   2  20      730.20      612.43    114.21 o
 -12   2  20     1384.05     1272.15    134.00 o
 -10   2  20      835.66      876.34    130.83 o
  -8   2  20     1704.57     1819.88    148.12 o
  -6   2  20     2035.88     1992.78    150.01 o
  -4   2  20      523.33      532.42    109.50 o
  -2   2  20       67.43       27.90    101.46 o
   0   2  20      667.37      946.43    131.12 o
 -21   3  20       29.76       13.25    103.78 o
 -19   3  20      232.96      236.59    109.06 o
 -17   3  20      906.88     1266.71    136.09 o
 -15   3  20      114.30      347.87    106.66 o
 -13   3  20      464.53      587.82    182.89 o
 -11   3  20     1290.29     1314.41    135.89 o
  -9   3  20      319.82      246.08    166.87 o
  -7   3  20      230.33      336.41    105.72 o
  -5   3  20     1282.39     1545.84    177.55 o
  -3   3  20       95.15      -40.78     96.23 o
  -1   3  20      158.23      263.07    106.55 o
 -20   4  20      905.56     1377.68    200.24 o
 -18   4  20      530.11      828.41    140.17 o
 -16   4  20      481.17      634.13    153.52 o
 -14   4  20     1916.44     1802.22    184.22 o
 -12   4  20      339.60      275.54    121.48 o
 -10   4  20        9.92       57.36     93.44 o
  -8   4  20      241.42      292.79    102.88 o
  -6   4  20      872.39      913.70    118.89 o
  -4   4  20      687.98      817.00    170.88 o
  -2   4  20        2.78     -216.26    128.16 o
 -17   5  20      228.34      221.60    141.51 o
 -15   5  20     1672.60     1892.98    208.25 o
 -13   5  20     2336.16     1986.42    213.59 o
 -11   5  20      977.31      969.18    173.55 o
  -9   5  20       54.75      181.55    138.84 o
  -7   5  20      546.78      440.54    149.52 o
  -5   5  20      525.46      694.18    160.20 o
  -3   5  20      111.80      154.86    138.84 o
 -14   6  20      406.17      226.94    141.51 o
 -12   6  20     1030.40     1054.62    178.88 o
 -10   6  20      204.71      333.74    146.85 o
  -8   6  20      664.52      854.38    168.21 o
 -19   1  21      654.96      820.07    210.92 o
 -17   1  21     1139.45     1173.38    221.60 o
 -15   1  21       19.95       25.40     97.10 o
 -13   1  21      502.66      799.30    142.84 o
 -11   1  21      502.51      412.30    108.25 o
  -9   1  21      859.70      858.34    165.54 o
  -7   1  21      134.97      238.69    228.28 o
  -5   1  21      997.90      906.06    130.27 o
  -3   1  21      464.60      501.73    117.89 o
 -18   2  21     2092.84     2108.91    164.99 o
 -16   2  21     2610.94     2872.15    256.31 o
 -14   2  21       69.08       35.05     95.21 o
 -12   2  21      916.47     1057.49    134.90 o
 -10   2  21     1005.32     1124.50    189.56 o
  -8   2  21     1183.12     1359.70    138.29 o
  -6   2  21      853.83      888.71    125.54 o
  -4   2  21     1122.24     1151.60    138.68 o
 -17   3  21     1468.82     1663.59    153.65 o
 -15   3  21      841.46      853.97    125.45 o
 -13   3  21       27.49      100.39     97.21 o
 -11   3  21      372.97      523.53    114.98 o
  -9   3  21     1337.53     1464.73    145.33 o
  -7   3  21     1285.42     1266.33    144.18 o
  -5   3  21      259.78      229.24    108.54 o
 -16   4  21      597.90      582.04    165.54 o
 -14   4  21      524.00      640.78    157.53 o
 -12   4  21       24.44       80.05    136.17 o
 -10   4  21     1317.50     1676.71    208.25 o
  -8   4  21      653.08      718.21    170.88 o
 -14   0  22     1195.77      947.82    186.89 o
 -12   0  22     1300.06     1633.99    221.60 o
 -10   0  22      538.01     1033.26    194.90 o
  -8   0  22     1556.14     1706.08    221.60 o
 -13   1  22     1087.05     1279.88    238.96 o
 -11   1  22      184.20      224.27    144.18 o
  -9   1  22      332.04      210.66    121.48 o
 -12   2  22       69.54       20.99    102.77 o
 
